# Supplementary material for: Identification and experimental validation of a tumor-infiltrating lymphocytes–related long noncoding RNA signature for prognosis of clear cell renal cell carcinoma
Source: Front Immunol. 2022 Nov 24;13:1046790. doi: 10.3389/fimmu.2022.1046790 (PMC9730408; doi:10.3389/fimmu.2022.1046790)
Supplement: Supplementary file 2 [file Table_2.xlsx]

## Sheet: s1
gene	lncRNA	cor	pvalue
TNFRSF14	AC139100.2	0.317995	3.94643e-14
TNFRSF25	AC139100.2	0.38934	5.93234e-21
TNFRSF14	AC007406.2	0.502385	8.22182e-36
CD276	AC007406.2	-0.367765	1.0498e-18
HHLA2	AC007406.2	0.441799	3.69324e-27
CD44	AC007406.2	-0.304692	4.82879e-13
CTLA4	SNHG15	0.332509	2.2191e-15
TNFSF14	SNHG15	0.413872	1.01656e-23
TNFRSF25	SNHG15	0.384771	1.834e-20
TNFRSF18	SNHG15	0.437977	1.14115e-26
TNFRSF25	AC004908.2	0.354101	2.28934e-17
CD200R1	AC010761.3	0.322307	1.70548e-14
TNFRSF25	AL033384.2	0.484946	3.84853e-33
TNFRSF14	AL135999.1	0.611783	1.19412e-56
CTLA4	AL135999.1	0.330487	3.3452e-15
TNFRSF25	AL135999.1	0.71695	3.45308e-86
TNFRSF25	AC067852.3	0.389856	5.21724e-21
TNFRSF14	AC010883.1	0.616008	1.26908e-57
TNFRSF25	AC010883.1	0.61977	1.67502e-58
TNFRSF18	AC010883.1	0.346278	1.25122e-16
CD40	AC144831.1	-0.321267	2.09069e-14
TNFRSF14	AC026471.4	0.304394	5.09987e-13
TNFRSF25	AC026471.4	0.596984	2.36888e-53
TNFRSF4	AC147067.2	0.388285	7.71072e-21
TNFRSF25	AL590644.1	0.336136	1.05512e-15
ICOS	AC098851.1	0.341817	3.22723e-16
CD200R1	AC098851.1	0.369158	7.60462e-19
TNFRSF25	AC074124.1	0.303979	5.50314e-13
TNFRSF25	AL132712.2	0.355703	1.60708e-17
NRP1	AC010719.1	-0.328033	5.48088e-15
TNFRSF25	AC010719.1	0.483761	5.76933e-33
TNFRSF18	AC010719.1	0.402039	2.34504e-22
TNFRSF18	AC015922.2	-0.304337	5.15397e-13
TNFRSF14	AC116914.2	0.342851	2.59404e-16
TNFRSF25	AC116914.2	0.572624	2.77679e-48
TNFRSF14	ITGB2-AS1	0.469442	6.81614e-31
LAIR1	ITGB2-AS1	0.333047	1.98889e-15
CD244	ITGB2-AS1	0.511418	2.95206e-37
LAG3	ITGB2-AS1	0.471284	3.73633e-31
ICOS	ITGB2-AS1	0.461404	9.00963e-30
CD40LG	ITGB2-AS1	0.377001	1.20055e-19
CTLA4	ITGB2-AS1	0.647328	2.50619e-65
CD48	ITGB2-AS1	0.390501	4.44174e-21
CD200R1	ITGB2-AS1	0.39513	1.38382e-21
PDCD1	ITGB2-AS1	0.476585	6.48717e-32
LGALS9	ITGB2-AS1	0.383848	2.29837e-20
TNFSF14	ITGB2-AS1	0.500749	1.48655e-35
CD27	ITGB2-AS1	0.505432	2.70703e-36
TNFRSF25	ITGB2-AS1	0.622958	2.94511e-59
TNFRSF18	ITGB2-AS1	0.465461	2.46945e-30
TIGIT	ITGB2-AS1	0.511913	2.45383e-37
TNFRSF9	ITGB2-AS1	0.410094	2.80702e-23
TNFRSF14	AC084018.1	0.405209	1.02403e-22
TNFRSF25	AC084018.1	0.648059	1.61562e-65
CD276	LINC00924	0.319563	2.91355e-14
TNFRSF14	AP003419.3	0.347179	1.03131e-16
TNFRSF25	AP003419.3	0.466039	2.0506e-30
TNFRSF14	AL731571.1	0.350299	5.25702e-17
TNFRSF25	AL731571.1	0.544573	6.01616e-43
NRP1	LINC01801	0.445129	1.36628e-27
CD276	LINC01510	-0.355667	1.61997e-17
HHLA2	LINC01510	0.357914	9.83159e-18
TNFRSF14	LINC00173	0.463259	4.99548e-30
TNFRSF25	LINC00173	0.538064	8.84612e-42
LAIR1	AC025857.2	0.393665	2.00538e-21
TNFSF4	AC025857.2	0.384083	2.1705e-20
CD244	AC025857.2	0.315712	6.12035e-14
ICOS	AC025857.2	0.362478	3.52159e-18
CTLA4	AC025857.2	0.499033	2.75554e-35
CD28	AC025857.2	0.362401	3.58356e-18
CD200R1	AC025857.2	0.362308	3.66019e-18
TNFSF14	AC025857.2	0.358275	9.07043e-18
TNFRSF25	AC025857.2	0.398886	5.29931e-22
TIGIT	AC025857.2	0.362804	3.27026e-18
TNFRSF14	AC124798.1	0.320085	2.63228e-14
NRP1	BX539320.1	-0.340419	4.32876e-16
TNFRSF14	AL161669.1	0.39631	1.0249e-21
TNFRSF25	AL161669.1	0.311738	1.30198e-13
LAIR1	AC022706.1	0.329756	3.8771e-15
CD244	AC022706.1	0.421782	1.16214e-24
LAG3	AC022706.1	0.408401	4.40684e-23
ICOS	AC022706.1	0.347771	9.08166e-17
CD40LG	AC022706.1	0.402804	1.92174e-22
CTLA4	AC022706.1	0.386699	1.14164e-20
CD48	AC022706.1	0.511199	3.2049e-37
CD28	AC022706.1	0.320603	2.38009e-14
CD200R1	AC022706.1	0.323731	1.2889e-14
PDCD1	AC022706.1	0.36883	8.20481e-19
LGALS9	AC022706.1	0.43664	1.6874e-26
CD27	AC022706.1	0.477231	5.22928e-32
VSIR	AC022706.1	0.36168	4.21878e-18
TNFRSF18	AC022706.1	0.326393	7.60661e-15
TIGIT	AC022706.1	0.457658	2.93185e-29
TNFRSF9	AC022706.1	0.346165	1.28189e-16
TNFRSF14	AC103691.1	0.407382	5.77312e-23
TNFRSF25	AC103691.1	0.600597	3.85015e-54
TNFRSF25	AL353803.5	0.35941	7.03509e-18
TNFRSF14	AC027020.2	0.387555	9.23882e-21
CTLA4	AC027020.2	0.349698	5.98917e-17
TNFSF14	AC027020.2	0.33269	2.13906e-15
TNFRSF25	AC027020.2	0.528824	3.63966e-40
TNFRSF18	AC027020.2	0.300608	1.01581e-12
TNFSF9	ZNF667-AS1	-0.328454	5.03743e-15
NRP1	YTHDF3-AS1	-0.412022	1.67459e-23
TNFSF4	SNHG4	0.348013	8.62022e-17
CTLA4	SNHG4	0.369841	6.48754e-19
TNFSF14	SNHG4	0.383388	2.57181e-20
TNFRSF25	SNHG4	0.35011	5.47752e-17
TNFRSF14	AC008735.2	0.501773	1.02657e-35
CTLA4	AC008735.2	0.312749	1.07575e-13
TNFSF14	AC008735.2	0.349472	6.29011e-17
TNFRSF25	AC008735.2	0.693473	1.73224e-78
TNFRSF14	AC022306.2	0.381633	3.9404e-20
TNFRSF25	AC022306.2	0.325425	9.21909e-15
TNFRSF14	MIR155HG	0.339595	5.14356e-16
LAIR1	MIR155HG	0.345624	1.439e-16
TNFSF4	MIR155HG	0.511662	2.69521e-37
CD244	MIR155HG	0.57756	2.8225e-49
LAG3	MIR155HG	0.585207	7.56417e-51
ICOS	MIR155HG	0.623558	2.11877e-59
CTLA4	MIR155HG	0.689741	2.48206e-77
CD48	MIR155HG	0.45255	1.43102e-28
CD28	MIR155HG	0.368187	9.52287e-19
CD200R1	MIR155HG	0.598136	1.33032e-53
PDCD1	MIR155HG	0.57781	2.51162e-49
LGALS9	MIR155HG	0.36833	9.21333e-19
TNFSF14	MIR155HG	0.31591	5.89286e-14
CD27	MIR155HG	0.592455	2.23757e-52
TNFRSF25	MIR155HG	0.378003	9.44947e-20
TNFRSF18	MIR155HG	0.435473	2.37119e-26
TIGIT	MIR155HG	0.60676	1.64344e-55
CD86	MIR155HG	0.312278	1.1758e-13
TNFRSF9	MIR155HG	0.5476	1.68887e-43
TNFRSF25	AL031670.1	0.494601	1.33628e-34
TNFRSF14	HCG27	0.583573	1.65264e-50
CTLA4	HCG27	0.348241	8.20623e-17
TNFRSF25	HCG27	0.571421	4.81865e-48
TNFRSF14	AL928654.2	0.449232	3.95125e-28
TNFRSF25	AL928654.2	0.665697	2.77203e-70
TNFRSF25	LINC02449	0.335355	1.23918e-15
TNFRSF25	AL356356.1	0.504081	4.43618e-36
TNFRSF14	MIR3142HG	0.364365	2.29201e-18
CD244	MIR3142HG	0.35361	2.55042e-17
ICOS	MIR3142HG	0.382631	3.09222e-20
CTLA4	MIR3142HG	0.424204	5.91415e-25
CD200R1	MIR3142HG	0.352887	2.98879e-17
TNFRSF25	MIR3142HG	0.411225	2.07391e-23
TIGIT	MIR3142HG	0.315901	5.90286e-14
TNFRSF14	SH3BP5-AS1	0.490915	4.8809e-34
CTLA4	SH3BP5-AS1	0.356857	1.24429e-17
TNFRSF25	SH3BP5-AS1	0.694418	8.77322e-79
TNFRSF14	AL031186.1	0.446787	8.29249e-28
TNFRSF25	AL031186.1	0.598037	1.39807e-53
NRP1	AC008555.1	0.45643	4.30314e-29
CD200R1	AC025580.3	0.329882	3.77979e-15
CD276	AC003984.1	-0.352259	3.4295e-17
TNFRSF14	AC104964.3	0.589075	1.16853e-51
TNFRSF25	AC104964.3	0.551125	3.78415e-44
HHLA2	AC018742.1	0.306347	3.56068e-13
TNFRSF14	AC022144.1	0.566727	4.05393e-47
TNFRSF25	AC022144.1	0.596077	3.72433e-53
CD70	AL590094.1	0.334932	1.35192e-15
LAIR1	AL162171.1	-0.300455	1.04424e-12
LGALS9	AL162171.1	-0.381745	3.83467e-20
TNFSF9	AL162171.1	-0.316639	5.12406e-14
TIGIT	AL162171.1	-0.30688	3.22653e-13
TNFRSF14	AC015912.3	0.301342	8.89409e-13
NRP1	AC015912.3	-0.343865	2.09282e-16
TNFRSF25	AC015912.3	0.31091	1.52154e-13
TNFSF14	AC004908.1	0.474636	1.23936e-31
TNFRSF25	AC004908.1	0.440377	5.62907e-27
TNFRSF14	AC092171.4	0.48559	3.08537e-33
NRP1	AC092171.4	-0.328317	5.17848e-15
TNFRSF25	AC092171.4	0.500767	1.47691e-35
TNFRSF14	AC008554.1	0.379707	6.27613e-20
CD276	AC008554.1	-0.31349	9.34801e-14
HHLA2	AC008554.1	0.315266	6.66518e-14
TNFRSF14	RUSC1-AS1	0.578918	1.49484e-49
CTLA4	RUSC1-AS1	0.309782	1.87989e-13
TNFRSF25	RUSC1-AS1	0.709509	1.15413e-83
TNFRSF14	AC008760.1	0.478677	3.22319e-32
TNFRSF25	AC008760.1	0.579262	1.27166e-49
CD276	MIR4435-2HG	0.417559	3.72624e-24
TNFRSF4	MIR4435-2HG	0.468118	1.0478e-30
TNFRSF25	AC022400.5	0.472175	2.78981e-31
LAIR1	AL590764.1	0.648566	1.19094e-65
TNFSF4	AL590764.1	0.475971	7.95761e-32
CD244	AL590764.1	0.764973	1.11402e-104
LAG3	AL590764.1	0.654801	2.6573e-67
ICOS	AL590764.1	0.669732	2.02333e-71
CD40LG	AL590764.1	0.472355	2.62949e-31
CTLA4	AL590764.1	0.676454	2.35808e-73
CD48	AL590764.1	0.772162	7.83878e-108
CD28	AL590764.1	0.542436	1.46372e-42
CD200R1	AL590764.1	0.632469	1.46144e-61
PDCD1	AL590764.1	0.608278	7.47941e-56
LGALS9	AL590764.1	0.641075	1.02153e-63
PDCD1LG2	AL590764.1	0.379689	6.30396e-20
CD27	AL590764.1	0.747301	2.17499e-97
VSIR	AL590764.1	0.344892	1.68219e-16
TNFRSF18	AL590764.1	0.479958	2.09472e-32
TIGIT	AL590764.1	0.719942	3.16343e-87
CD86	AL590764.1	0.647141	2.80449e-65
TNFRSF9	AL590764.1	0.618769	2.87791e-58
HHLA2	AL589745.1	0.311941	1.25313e-13
TNFRSF14	AL031600.1	0.371455	4.45114e-19
CTLA4	AL031600.1	0.330233	3.5216e-15
TNFRSF25	AL031600.1	0.486833	2.01253e-33
TNFRSF25	FMR1-IT1	0.429622	1.27881e-25
TNFRSF14	AC129510.1	0.504787	3.42742e-36
CTLA4	AC129510.1	0.36318	3.00259e-18
TNFSF14	AC129510.1	0.406891	6.57505e-23
TNFRSF25	AC129510.1	0.659696	1.25998e-68
TNFRSF14	Z98884.2	0.300518	1.03244e-12
TNFRSF25	Z98884.2	0.473283	1.93719e-31
TNFRSF14	CDC37L1-DT	0.445316	1.2918e-27
TNFRSF14	AL662844.3	0.346144	1.28758e-16
TNFRSF25	AL662844.3	0.387778	8.74306e-21
TNFRSF14	AC079015.1	0.362303	3.66396e-18
LAIR1	AC079015.1	0.471267	3.75762e-31
TNFSF4	AC079015.1	0.378558	8.27165e-20
CD244	AC079015.1	0.647642	2.07547e-65
LAG3	AC079015.1	0.46214	7.13374e-30
ICOS	AC079015.1	0.578841	1.54976e-49
CD40LG	AC079015.1	0.30594	3.83838e-13
CTLA4	AC079015.1	0.598303	1.22362e-53
CD48	AC079015.1	0.432783	5.16586e-26
CD28	AC079015.1	0.374911	1.97284e-19
CD200R1	AC079015.1	0.590083	7.15196e-52
PDCD1	AC079015.1	0.484322	4.76483e-33
LGALS9	AC079015.1	0.347561	9.50035e-17
CD27	AC079015.1	0.507874	1.10226e-36
TNFRSF25	AC079015.1	0.427112	2.6082e-25
TIGIT	AC079015.1	0.508497	8.75129e-37
CD86	AC079015.1	0.412976	1.295e-23
TNFRSF9	AC079015.1	0.506254	2.00199e-36
CD276	LINC02027	-0.314685	7.44734e-14
HHLA2	LINC02027	0.36819	9.51648e-19
HHLA2	LINC01843	0.328415	5.07691e-15
TNFRSF25	AC093110.1	0.4806	1.68679e-32
TNFRSF25	AC135178.5	0.377203	1.14405e-19
LAG3	U62317.1	0.345598	1.44717e-16
CTLA4	U62317.1	0.349902	5.73056e-17
PDCD1	U62317.1	0.315801	6.01755e-14
CD27	U62317.1	0.333019	2.00009e-15
TNFRSF18	U62317.1	0.352804	3.04399e-17
TIGIT	U62317.1	0.31947	2.96664e-14
TNFRSF25	AC010618.3	0.33007	3.63924e-15
TNFRSF14	AL109811.3	0.624579	1.20785e-59
TNFRSF25	AL109811.3	0.737026	2.0103e-93
TNFRSF14	AL109936.2	0.342614	2.72759e-16
TNFRSF25	AL109936.2	0.31294	1.03753e-13
NRP1	ZNF710-AS1	-0.306576	3.4127e-13
TNFRSF25	AC103591.3	0.333949	1.65394e-15
TNFRSF25	GABPB1-AS1	0.398874	5.31611e-22
TNFRSF25	LINC01389	0.465064	2.80438e-30
TNFSF14	AC005586.2	0.304926	4.62571e-13
HHLA2	KCCAT198	0.385222	1.6421e-20
TNFSF14	AC010655.2	0.325147	9.74217e-15
TNFRSF25	AC010655.2	0.485412	3.27974e-33
TNFRSF14	STAG3L5P-PVRIG2P-PILRB	0.569146	1.35878e-47
TNFSF14	STAG3L5P-PVRIG2P-PILRB	0.314049	8.40617e-14
TNFRSF25	STAG3L5P-PVRIG2P-PILRB	0.665417	3.31697e-70
TNFRSF14	AC011472.1	0.421932	1.11481e-24
TNFRSF25	AC011472.1	0.76338	5.37381e-104
TNFRSF4	AC011472.1	0.321805	1.88188e-14
TNFRSF25	LINC00894	0.396867	8.89069e-22
TNFSF4	LINC00460	0.329945	3.73202e-15
PDCD1LG2	LINC00460	0.434648	3.01276e-26
CD44	LINC00460	0.366146	1.52459e-18
TNFRSF25	AC002553.2	0.344446	1.84961e-16
TNFRSF25	STARD4-AS1	0.363705	2.66459e-18
LAIR1	AF127936.1	0.659454	1.46706e-68
TNFSF4	AF127936.1	0.480436	1.78321e-32
CD244	AF127936.1	0.577994	2.30439e-49
LAG3	AF127936.1	0.439273	7.7965e-27
ICOS	AF127936.1	0.621548	6.36783e-59
CTLA4	AF127936.1	0.449371	3.78827e-28
CD48	AF127936.1	0.443573	2.17752e-27
CD28	AF127936.1	0.51356	1.3217e-37
CD200R1	AF127936.1	0.675421	4.71172e-73
PDCD1	AF127936.1	0.390629	4.30095e-21
LGALS9	AF127936.1	0.342804	2.61997e-16
PDCD1LG2	AF127936.1	0.515442	6.49324e-38
CD27	AF127936.1	0.435412	2.41321e-26
TIGIT	AF127936.1	0.517775	2.67381e-38
CD86	AF127936.1	0.636468	1.48519e-62
TNFRSF9	AF127936.1	0.509011	7.23419e-37
ICOS	AC012181.1	0.311141	1.45683e-13
CD200R1	AC012181.1	0.328907	4.59924e-15
TNFRSF14	LINC01004	0.33827	6.78014e-16
TNFRSF25	LINC01004	0.477385	4.96657e-32
LAIR1	AC138207.5	0.55606	4.52304e-45
TNFSF4	AC138207.5	0.351463	4.08061e-17
CD244	AC138207.5	0.527919	5.20668e-40
LAG3	AC138207.5	0.423978	6.29935e-25
ICOS	AC138207.5	0.482115	1.01012e-32
CD40LG	AC138207.5	0.390675	4.25175e-21
CTLA4	AC138207.5	0.445374	1.26944e-27
CD48	AC138207.5	0.41574	6.12396e-24
CD28	AC138207.5	0.422394	9.80156e-25
CD200R1	AC138207.5	0.483471	6.36988e-33
PDCD1	AC138207.5	0.383908	2.26524e-20
LGALS9	AC138207.5	0.511879	2.48448e-37
CD27	AC138207.5	0.436065	1.99574e-26
TNFRSF25	AC138207.5	0.403101	1.77858e-22
TNFRSF18	AC138207.5	0.306372	3.54374e-13
TIGIT	AC138207.5	0.476272	7.19832e-32
CD86	AC138207.5	0.430808	9.11067e-26
TNFRSF9	AC138207.5	0.411623	1.86388e-23
LAIR1	LINC01480	0.390192	4.79784e-21
CD244	LINC01480	0.369623	6.82445e-19
LAG3	LINC01480	0.386887	1.08995e-20
ICOS	LINC01480	0.343098	2.46202e-16
CTLA4	LINC01480	0.456164	4.67429e-29
CD200R1	LINC01480	0.318137	3.8403e-14
PDCD1	LINC01480	0.423329	7.55242e-25
LGALS9	LINC01480	0.365611	1.72355e-18
CD27	LINC01480	0.385671	1.47033e-20
TNFRSF25	LINC01480	0.361955	3.96466e-18
TNFRSF18	LINC01480	0.405893	8.5538e-23
TIGIT	LINC01480	0.358128	9.37376e-18
HHLA2	LINC01428	0.343279	2.36982e-16
TNFSF15	LINC00265	0.418456	2.91299e-24
LGALS9	AC060766.4	0.336368	1.00567e-15
TNFRSF25	AC060766.4	0.346103	1.299e-16
TNFRSF18	LAMA5-AS1	0.309031	2.16329e-13
TNFSF14	AC092535.4	0.433939	3.69999e-26
TNFRSF25	AC092535.4	0.306988	3.16231e-13
TNFRSF14	AC002128.1	0.339815	4.91215e-16
TNFRSF25	AC002128.1	0.459786	1.50234e-29
TNFRSF14	AC005104.1	0.383838	2.30445e-20
CTLA4	AC005104.1	0.325302	9.44802e-15
TNFRSF25	AC005104.1	0.617172	6.80116e-58
TNFRSF14	AP003352.1	0.402448	2.10851e-22
CTLA4	AP003352.1	0.318306	3.71649e-14
TNFSF14	AP003352.1	0.399074	5.04956e-22
TNFRSF25	AP003352.1	0.567672	2.64778e-47
TNFRSF18	AP003352.1	0.391844	3.17248e-21
TNFRSF14	AC135050.3	0.519602	1.32815e-38
CTLA4	AC135050.3	0.364781	2.08463e-18
TNFSF14	AC135050.3	0.340234	4.5001e-16
TNFRSF25	AC135050.3	0.686619	2.23238e-76
TNFRSF18	AC135050.3	0.359891	6.3146e-18
NRP1	AL136084.3	0.552537	2.06823e-44
CD276	AL136084.3	0.334139	1.59071e-15
VSIR	AL136084.3	0.350236	5.33016e-17
TNFRSF4	AL136084.3	0.309677	1.91733e-13
TNFRSF25	AC084824.3	0.342222	2.96304e-16
TNFRSF14	AL162274.2	0.467505	1.2779e-30
TNFRSF25	AL162274.2	0.524716	1.83207e-39
TNFRSF25	SLC16A1-AS1	0.469207	7.35714e-31
LAIR1	PCED1B-AS1	0.716389	5.38668e-86
TNFSF4	PCED1B-AS1	0.523186	3.32609e-39
CD244	PCED1B-AS1	0.77277	4.19074e-108
LAG3	PCED1B-AS1	0.769709	9.6138e-107
ICOS	PCED1B-AS1	0.667027	1.17491e-70
CD40LG	PCED1B-AS1	0.543536	9.27076e-43
CTLA4	PCED1B-AS1	0.745043	1.68011e-96
CD48	PCED1B-AS1	0.778657	8.80354e-111
CD28	PCED1B-AS1	0.601627	2.28388e-54
CD200R1	PCED1B-AS1	0.623755	1.90126e-59
PDCD1	PCED1B-AS1	0.709788	9.30681e-84
LGALS9	PCED1B-AS1	0.706205	1.43649e-82
TNFSF14	PCED1B-AS1	0.316602	5.16105e-14
IDO1	PCED1B-AS1	0.305079	4.4976e-13
PDCD1LG2	PCED1B-AS1	0.37122	4.70364e-19
CD27	PCED1B-AS1	0.849458	3.23208e-151
TNFRSF25	PCED1B-AS1	0.301652	8.40838e-13
VSIR	PCED1B-AS1	0.366216	1.50018e-18
CD40	PCED1B-AS1	0.311056	1.48033e-13
TNFRSF18	PCED1B-AS1	0.616528	9.60714e-58
TIGIT	PCED1B-AS1	0.817154	1.38215e-130
CD86	PCED1B-AS1	0.632891	1.15022e-61
TNFRSF9	PCED1B-AS1	0.650423	3.87342e-66
TNFRSF25	ACTA2-AS1	0.336558	9.66964e-16
TNFRSF14	AP006621.4	0.49615	7.7168e-35
TNFRSF25	AP006621.4	0.522934	3.6672e-39
TNFSF14	AL080317.1	0.359599	6.74217e-18
TNFRSF25	AL080317.1	0.412463	1.48705e-23
CD200R1	AL049552.1	0.322135	1.76399e-14
TNFRSF14	AL022322.1	0.535114	2.93489e-41
TNFRSF25	AL022322.1	0.66116	5.00476e-69
TNFSF14	AC020594.1	0.302959	6.62922e-13
TNFRSF25	AC020594.1	0.470743	4.45998e-31
TNFRSF18	AC020594.1	0.301479	8.67591e-13
VSIR	MCF2L-AS1	-0.316704	5.06031e-14
CD276	CYTOR	0.385376	1.58109e-20
LGALS9	CYTOR	0.360897	5.0354e-18
TNFRSF4	CYTOR	0.334193	1.57332e-15
TNFRSF18	CYTOR	0.376819	1.25374e-19
CD200R1	DLEU2	0.34551	1.47441e-16
LAIR1	AC008759.3	0.31004	1.79142e-13
CD244	AC008759.3	0.300597	1.01779e-12
VSIR	AC008759.3	0.312487	1.13027e-13
CD200R1	AC087286.2	0.301702	8.33266e-13
TNFRSF14	AP000355.1	0.401192	2.92137e-22
TNFRSF25	AP000355.1	0.447261	7.18533e-28
TNFRSF14	AC147651.1	0.375361	1.77344e-19
NRP1	AC103706.1	-0.370508	5.55407e-19
TNFSF14	AC103706.1	0.322288	1.71191e-14
TNFRSF25	AC103706.1	0.355644	1.6284e-17
TNFRSF18	AC103706.1	0.315278	6.65044e-14
TNFRSF14	AC078778.1	0.315827	5.98759e-14
CTLA4	AC078778.1	0.307029	3.13833e-13
TNFSF14	AC078778.1	0.375003	1.93037e-19
TNFRSF25	AC078778.1	0.491096	4.58233e-34
TNFRSF18	AC078778.1	0.335232	1.27115e-15
TNFRSF25	AC025171.4	0.504251	4.16956e-36
TNFRSF25	AC025287.3	0.440847	4.89796e-27
TNFRSF14	LINC00342	0.51492	7.91222e-38
CTLA4	LINC00342	0.348829	7.22793e-17
TNFRSF25	LINC00342	0.731511	2.26852e-91
HHLA2	AC093583.1	0.340668	4.10866e-16
TNFRSF25	AC141002.1	0.335193	1.28126e-15
TNFRSF14	AL021707.3	0.422389	9.81751e-25
CTLA4	AL021707.3	0.399653	4.34944e-22
TNFRSF25	AL021707.3	0.603313	9.66946e-55
TNFRSF14	AC005253.1	0.405006	1.08029e-22
CTLA4	AC005253.1	0.342102	3.03908e-16
TNFRSF25	AC005253.1	0.60693	1.50492e-55
TNFRSF14	AL049840.4	0.369919	6.37143e-19
TNFRSF25	AL049840.4	0.564536	1.08279e-46
TNFRSF4	AL049840.4	0.336903	9.00439e-16
TNFRSF25	AL137186.2	0.499473	2.35305e-35
LAIR1	AL365361.1	0.457125	3.46369e-29
TNFSF4	AL365361.1	0.478094	3.9187e-32
CD244	AL365361.1	0.518839	1.78015e-38
LAG3	AL365361.1	0.431359	7.78124e-26
ICOS	AL365361.1	0.59917	7.91326e-54
CD40LG	AL365361.1	0.515239	7.01411e-38
CTLA4	AL365361.1	0.552649	1.97123e-44
CD48	AL365361.1	0.539335	5.25827e-42
CD28	AL365361.1	0.616763	8.47016e-58
CD200R1	AL365361.1	0.612747	7.18442e-57
PDCD1	AL365361.1	0.424326	5.71532e-25
LGALS9	AL365361.1	0.368435	8.99232e-19
PDCD1LG2	AL365361.1	0.353445	2.64434e-17
CD27	AL365361.1	0.561776	3.69334e-46
TNFRSF18	AL365361.1	0.369803	6.54563e-19
TIGIT	AL365361.1	0.660581	7.21744e-69
CD86	AL365361.1	0.450337	2.8207e-28
TNFRSF9	AL365361.1	0.444975	1.43111e-27
TNFRSF14	AC245884.8	0.410319	2.64302e-23
TNFRSF25	AC245884.8	0.608782	5.75225e-56
TNFRSF14	LINC01569	0.555036	7.05087e-45
TNFRSF25	LINC01569	0.396532	9.68436e-22
TNFRSF14	AC006435.2	0.440141	6.03493e-27
CTLA4	AC006435.2	0.306083	3.73845e-13
TNFSF14	AC006435.2	0.392142	2.9436e-21
TNFRSF25	AC006435.2	0.668782	3.76235e-71
TNFRSF14	AC232271.1	0.486279	2.43553e-33
CTLA4	AC232271.1	0.326881	6.9017e-15
TNFSF14	AC232271.1	0.335734	1.1462e-15
TNFRSF25	AC232271.1	0.644493	1.36055e-64
NRP1	AC027601.2	0.446644	8.65777e-28
TNFRSF25	AC027601.2	0.30108	9.32687e-13
TNFRSF4	AC027601.2	0.388137	8.00055e-21
NRP1	IQCH-AS1	-0.310941	1.51268e-13
VSIR	IQCH-AS1	-0.376934	1.21981e-19
TNFRSF4	IQCH-AS1	-0.304514	4.98853e-13
CD40	IQCH-AS1	-0.30008	1.11733e-12
TNFSF15	IQCH-AS1	0.336434	9.92183e-16
TNFRSF14	AC015813.1	0.350588	4.93764e-17
TNFRSF25	AC015813.1	0.573777	1.63339e-48
NRP1	AC100803.2	0.347184	1.03024e-16
TNFRSF14	AL031714.1	0.418683	2.73729e-24
TNFRSF25	AL031714.1	0.681593	7.23191e-75
TNFRSF14	LINC00115	0.490024	6.66135e-34
CTLA4	LINC00115	0.332233	2.34738e-15
TNFSF14	LINC00115	0.314716	7.40294e-14
TNFRSF25	LINC00115	0.690831	1.14558e-77
TNFRSF14	LINC00685	0.360488	5.52127e-18
TNFRSF25	LINC00685	0.542576	1.38117e-42
TNFRSF25	AC093788.1	0.30157	8.53488e-13
LAIR1	SMIM25	0.38156	4.01071e-20
LGALS9	SMIM25	0.42779	2.15266e-25
CD86	SMIM25	0.34801	8.62561e-17
TNFRSF25	AC073218.1	0.318365	3.67426e-14
LAIR1	AC090152.1	0.358717	8.21682e-18
TNFSF4	AC090152.1	0.450932	2.35182e-28
CD244	AC090152.1	0.48194	1.07203e-32
LAG3	AC090152.1	0.539551	4.81245e-42
ICOS	AC090152.1	0.473875	1.59388e-31
CTLA4	AC090152.1	0.43685	1.58699e-26
CD48	AC090152.1	0.412103	1.63832e-23
CD28	AC090152.1	0.369959	6.31192e-19
CD200R1	AC090152.1	0.455441	5.85334e-29
PDCD1	AC090152.1	0.492915	2.42155e-34
LGALS9	AC090152.1	0.331862	2.53128e-15
PDCD1LG2	AC090152.1	0.494282	1.496e-34
CD27	AC090152.1	0.537616	1.06211e-41
TIGIT	AC090152.1	0.532448	8.58887e-41
CD86	AC090152.1	0.328689	4.80584e-15
TNFRSF9	AC090152.1	0.575876	6.18486e-49
TNFRSF25	AC131009.3	0.372508	3.47743e-19
TNFRSF14	AL360181.1	0.420109	1.84765e-24
TNFRSF25	AL360181.1	0.403617	1.55422e-22
TNFRSF25	MUC20-OT1	0.392537	2.66508e-21
TNFRSF14	AL021707.6	0.513961	1.13664e-37
CTLA4	AL021707.6	0.356891	1.23492e-17
TNFRSF25	AL021707.6	0.636116	1.81811e-62
TNFRSF18	AL021707.6	0.392486	2.69969e-21
NRP1	SPINT1-AS1	-0.334618	1.44195e-15
CD200R1	AC004492.1	0.307887	2.67667e-13
LAIR1	LINC01094	0.742272	2.00527e-95
TNFSF4	LINC01094	0.332718	2.12661e-15
CD244	LINC01094	0.384361	2.02788e-20
ICOS	LINC01094	0.333923	1.66272e-15
CD48	LINC01094	0.432223	6.06999e-26
CD28	LINC01094	0.441674	3.83374e-27
CD200R1	LINC01094	0.340322	4.41822e-16
LGALS9	LINC01094	0.390852	4.06785e-21
PDCD1LG2	LINC01094	0.457437	3.14161e-29
CD86	LINC01094	0.753485	7.18892e-100
LAIR1	AC015911.3	0.352682	3.12585e-17
TNFSF4	AC015911.3	0.464637	3.21638e-30
CD244	AC015911.3	0.52397	2.45051e-39
LAG3	AC015911.3	0.433132	4.67101e-26
ICOS	AC015911.3	0.657996	3.65708e-68
CD40LG	AC015911.3	0.344544	1.8114e-16
CTLA4	AC015911.3	0.591924	2.90449e-52
CD48	AC015911.3	0.378758	7.88366e-20
CD28	AC015911.3	0.451549	1.9464e-28
CD200R1	AC015911.3	0.672758	2.76648e-72
PDCD1	AC015911.3	0.423689	6.83052e-25
CD27	AC015911.3	0.451113	2.22495e-28
TIGIT	AC015911.3	0.544658	5.80646e-43
CD86	AC015911.3	0.309976	1.81289e-13
TNFRSF9	AC015911.3	0.518694	1.88177e-38
LAIR1	AC004585.1	0.548339	1.236e-43
TNFSF4	AC004585.1	0.514117	1.07147e-37
CD244	AC004585.1	0.785963	3.19729e-114
LAG3	AC004585.1	0.761898	2.29535e-103
ICOS	AC004585.1	0.731083	3.25845e-91
CD40LG	AC004585.1	0.494372	1.44917e-34
CTLA4	AC004585.1	0.770307	5.23555e-107
CD48	AC004585.1	0.684641	8.85015e-76
CD28	AC004585.1	0.598499	1.10895e-53
CD200R1	AC004585.1	0.667542	8.41686e-71
PDCD1	AC004585.1	0.712543	1.10328e-84
LGALS9	AC004585.1	0.540625	3.0932e-42
TNFSF14	AC004585.1	0.300841	9.73888e-13
IDO1	AC004585.1	0.315355	6.55322e-14
PDCD1LG2	AC004585.1	0.354181	2.24911e-17
CD27	AC004585.1	0.81872	1.72659e-131
TNFRSF18	AC004585.1	0.454598	7.60462e-29
TIGIT	AC004585.1	0.783177	6.80157e-113
CD86	AC004585.1	0.49699	5.72201e-35
TNFRSF9	AC004585.1	0.732655	8.5931e-92
TNFRSF14	ZNF436-AS1	0.38062	5.03569e-20
TNFSF14	ZNF436-AS1	0.331035	2.99398e-15
TNFRSF25	ZNF436-AS1	0.631174	3.04234e-61
TNFRSF18	ZNF436-AS1	0.327991	5.52755e-15
TNFRSF14	AC108673.3	0.392359	2.78758e-21
NRP1	AC108673.3	-0.355124	1.82669e-17
TNFRSF25	AC108673.3	0.488617	1.08624e-33
TNFRSF18	AC108673.3	0.372852	3.2077e-19
TNFRSF25	PSORS1C3	0.342005	3.10131e-16
CD276	DNAJC3-DT	-0.312611	1.10417e-13
LGALS9	DNAJC3-DT	-0.335464	1.21189e-15
TNFRSF25	AC138956.2	0.432716	5.26705e-26
TNFRSF14	LINC01786	0.518883	1.7501e-38
TNFRSF25	LINC01786	0.599645	6.22707e-54
CD200R1	CFLAR-AS1	0.317429	4.40221e-14
NRP1	AC103563.7	-0.333154	1.94592e-15
VSIR	AC103563.7	-0.324828	1.0379e-14
TNFSF14	AC018695.6	0.346407	1.21722e-16
TNFRSF25	AC018695.6	0.30489	4.65649e-13
TNFRSF18	AC018695.6	0.318449	3.61532e-14
TNFRSF14	AC010973.2	0.440459	5.49442e-27
NRP1	AC010973.2	-0.333079	1.9758e-15
TNFSF14	AC010973.2	0.409919	2.94116e-23
TNFRSF25	AC010973.2	0.595103	6.04739e-53
TNFRSF18	AC010973.2	0.3109	1.52453e-13
LAIR1	AL731567.1	0.362762	3.3015e-18
CD244	AL731567.1	0.380093	5.71819e-20
ICOS	AL731567.1	0.337211	8.44842e-16
CTLA4	AL731567.1	0.435409	2.41546e-26
PDCD1	AL731567.1	0.300757	9.88767e-13
LGALS9	AL731567.1	0.355391	1.72195e-17
TNFSF14	AL731567.1	0.453017	1.23931e-28
CD27	AL731567.1	0.313864	8.70659e-14
TNFRSF25	AL731567.1	0.456065	4.82118e-29
TNFRSF18	AL731567.1	0.343332	2.34337e-16
TIGIT	AL731567.1	0.331068	2.97406e-15
TNFRSF25	AL450384.2	0.505815	2.35228e-36
CD276	AGAP2-AS1	0.355732	1.59707e-17
TNFRSF4	AGAP2-AS1	0.316278	5.49201e-14
TNFRSF14	AC132192.2	0.511905	2.4609e-37
NRP1	AC132192.2	-0.310611	1.60962e-13
CTLA4	AC132192.2	0.319727	2.82214e-14
TNFRSF25	AC132192.2	0.518389	2.11446e-38
TNFRSF14	AL109615.3	0.332442	2.24994e-15
TNFRSF25	AL109615.3	0.321612	1.95417e-14
TNFRSF14	AP000345.2	0.562396	2.80718e-46
TNFRSF25	AP000345.2	0.459407	1.69289e-29
PDCD1	AC016405.3	0.314642	7.5081e-14
TNFRSF25	AC016405.3	0.300272	1.07925e-12
TNFRSF14	DGCR10	0.472108	2.85206e-31
TNFRSF25	DGCR10	0.444012	1.90964e-27
TNFRSF14	AL360181.2	0.509409	6.242e-37
CTLA4	AL360181.2	0.312524	1.12241e-13
TNFRSF25	AL360181.2	0.625454	7.44803e-60
TNFRSF25	AL137145.1	0.415509	6.51967e-24
TNFRSF14	PSMB8-AS1	0.50512	3.03517e-36
LAIR1	PSMB8-AS1	0.338803	6.06823e-16
TNFSF4	PSMB8-AS1	0.349364	6.43908e-17
CD244	PSMB8-AS1	0.648464	1.26599e-65
LAG3	PSMB8-AS1	0.547408	1.83148e-43
ICOS	PSMB8-AS1	0.549501	7.55552e-44
CD40LG	PSMB8-AS1	0.360487	5.52234e-18
CTLA4	PSMB8-AS1	0.631866	2.05684e-61
CD48	PSMB8-AS1	0.592737	1.94765e-52
CD28	PSMB8-AS1	0.313534	9.26943e-14
CD200R1	PSMB8-AS1	0.525479	1.35927e-39
PDCD1	PSMB8-AS1	0.550392	5.1718e-44
LGALS9	PSMB8-AS1	0.401978	2.38229e-22
IDO1	PSMB8-AS1	0.319653	2.86285e-14
CD27	PSMB8-AS1	0.623894	1.76193e-59
TNFRSF25	PSMB8-AS1	0.383284	2.63815e-20
CD40	PSMB8-AS1	0.360156	5.94902e-18
TNFRSF18	PSMB8-AS1	0.370895	5.07448e-19
TIGIT	PSMB8-AS1	0.572708	2.67176e-48
CD86	PSMB8-AS1	0.324658	1.07324e-14
TNFRSF9	PSMB8-AS1	0.500178	1.82602e-35
TNFRSF14	AP006284.1	0.540834	2.83839e-42
TNFRSF25	AP006284.1	0.583088	2.08237e-50
LAIR1	AC109826.1	0.476121	7.57091e-32
CD244	AC109826.1	0.351591	3.96862e-17
CD40LG	AC109826.1	0.314789	7.30093e-14
CD48	AC109826.1	0.357713	1.02833e-17
PDCD1	AC109826.1	0.472336	2.64614e-31
LGALS9	AC109826.1	0.441444	4.10366e-27
TIGIT	AC109826.1	0.313445	9.42774e-14
CD86	AC109826.1	0.423018	8.2391e-25
TNFRSF14	AL512791.1	0.373348	2.85395e-19
TNFRSF25	AL512791.1	0.543199	1.06641e-42
TNFRSF25	AC025265.1	0.312644	1.09735e-13
TNFRSF14	AL513218.1	0.491815	3.56298e-34
CTLA4	AL513218.1	0.424975	4.76313e-25
TNFSF14	AL513218.1	0.469117	7.5757e-31
TNFRSF25	AL513218.1	0.646309	4.61323e-65
TNFRSF18	AL513218.1	0.383836	2.30557e-20
TNFRSF14	AC012368.1	0.402529	2.06438e-22
TNFSF14	AC012368.1	0.406384	7.51593e-23
TNFRSF25	AC012368.1	0.624953	9.82608e-60
PDCD1LG2	AC083967.1	0.636065	1.87278e-62
CD44	AC083967.1	0.379833	6.08886e-20
TNFRSF14	AC244197.2	0.389872	5.19694e-21
TNFSF14	AC244197.2	0.334923	1.35448e-15
TNFRSF25	AC244197.2	0.557257	2.68736e-45
TNFRSF14	AL354733.3	0.436403	1.8086e-26
CTLA4	AL354733.3	0.324675	1.06976e-14
TNFRSF25	AL354733.3	0.519674	1.29188e-38
TNFSF4	AC008115.3	0.374328	2.26477e-19
CD244	AC008115.3	0.303486	6.02206e-13
ICOS	AC008115.3	0.429054	1.50348e-25
CTLA4	AC008115.3	0.485667	3.00511e-33
CD28	AC008115.3	0.317801	4.09763e-14
CD200R1	AC008115.3	0.435955	2.06044e-26
TNFRSF25	AC008115.3	0.410242	2.69832e-23
TIGIT	AC008115.3	0.361352	4.54383e-18
TNFRSF14	AC069281.2	0.511711	2.64609e-37
NRP1	AC069281.2	-0.353628	2.54e-17
CD244	AC069281.2	0.409155	3.606e-23
LAG3	AC069281.2	0.407587	5.46839e-23
CTLA4	AC069281.2	0.529197	3.13926e-40
PDCD1	AC069281.2	0.419769	2.02915e-24
LGALS9	AC069281.2	0.34367	2.18134e-16
TNFSF14	AC069281.2	0.453657	1.01737e-28
CD27	AC069281.2	0.387246	9.97259e-21
TNFRSF25	AC069281.2	0.669874	1.84472e-71
TNFRSF18	AC069281.2	0.477759	4.38262e-32
TIGIT	AC069281.2	0.364238	2.35977e-18
TNFRSF14	AC012615.6	0.549851	6.51286e-44
CTLA4	AC012615.6	0.306937	3.19224e-13
TNFRSF25	AC012615.6	0.708447	2.60415e-83
NRP1	LINC01738	0.376095	1.4898e-19
LAG3	AC026401.3	0.312414	1.14603e-13
CTLA4	AC026401.3	0.357086	1.18243e-17
TNFSF14	AC026401.3	0.311069	1.47691e-13
TNFRSF18	AC026401.3	0.376962	1.2117e-19
LAIR1	AL683807.1	0.386843	1.10165e-20
TNFSF4	AL683807.1	0.346533	1.1847e-16
CD244	AL683807.1	0.464862	2.99209e-30
LAG3	AL683807.1	0.426498	3.10258e-25
ICOS	AL683807.1	0.470529	4.78319e-31
CD40LG	AL683807.1	0.320351	2.49982e-14
CTLA4	AL683807.1	0.588979	1.22429e-51
CD48	AL683807.1	0.338448	6.53354e-16
CD28	AL683807.1	0.35023	5.33628e-17
CD200R1	AL683807.1	0.446044	1.03761e-27
PDCD1	AL683807.1	0.456412	4.32722e-29
LGALS9	AL683807.1	0.354326	2.17862e-17
TNFSF14	AL683807.1	0.465499	2.43935e-30
CD27	AL683807.1	0.462179	7.04652e-30
TNFRSF25	AL683807.1	0.498633	3.181e-35
TNFRSF18	AL683807.1	0.417777	3.50955e-24
TIGIT	AL683807.1	0.486222	2.48366e-33
TNFRSF9	AL683807.1	0.410677	2.40177e-23
TNFRSF14	AC010326.3	0.341504	3.44665e-16
TNFRSF25	AC010326.3	0.541829	1.88188e-42
TNFRSF25	AL590999.1	0.395743	1.18399e-21
TNFSF9	AC017048.3	0.31599	5.80287e-14
TNFRSF25	AC017048.3	0.379116	7.23414e-20
TNFRSF14	AP001107.4	0.42664	2.98034e-25
TNFRSF25	AP001107.4	0.574049	1.44082e-48
CD276	AC147067.1	0.307089	3.10402e-13
LGALS9	AC147067.1	0.425518	4.0896e-25
TNFRSF4	AC147067.1	0.341581	3.39104e-16
TNFRSF18	AC147067.1	0.536573	1.62406e-41
TNFRSF14	LINC00893	0.492311	2.99451e-34
CTLA4	LINC00893	0.321588	1.96338e-14
TNFSF14	LINC00893	0.341358	3.55428e-16
TNFRSF25	LINC00893	0.636992	1.09757e-62
TNFRSF14	AC127024.5	0.323965	1.23079e-14
CTLA4	AC127024.5	0.30667	3.35409e-13
TNFRSF25	AC127024.5	0.477604	4.61554e-32
TNFRSF14	AL049780.1	0.355454	1.69823e-17
TNFRSF25	AL049780.1	0.641442	8.23689e-64
TNFRSF14	ARHGAP27P1-BPTFP1-KPNA2P3	0.515036	7.57445e-38
CTLA4	ARHGAP27P1-BPTFP1-KPNA2P3	0.312724	1.08069e-13
TNFSF14	ARHGAP27P1-BPTFP1-KPNA2P3	0.313704	8.97597e-14
TNFRSF25	ARHGAP27P1-BPTFP1-KPNA2P3	0.815483	1.24484e-129
TNFRSF4	ARHGAP27P1-BPTFP1-KPNA2P3	0.315188	6.76605e-14
TNFRSF14	AC006064.3	0.486738	2.07919e-33
TNFRSF25	AC006064.3	0.567976	2.30759e-47
TNFRSF25	SNHG17	0.400444	3.54624e-22
TNFRSF18	SNHG17	0.367043	1.2403e-18
NRP1	LINC01138	-0.309858	1.85359e-13
TNFSF4	LINC01138	0.329342	4.21396e-15
CD244	LINC01138	0.349396	6.39368e-17
LAG3	LINC01138	0.329705	3.91679e-15
ICOS	LINC01138	0.367195	1.1975e-18
CTLA4	LINC01138	0.459144	1.83941e-29
CD200R1	LINC01138	0.325422	9.22609e-15
PDCD1	LINC01138	0.349957	5.66177e-17
TNFSF14	LINC01138	0.386578	1.1761e-20
CD27	LINC01138	0.34043	4.31905e-16
TNFRSF25	LINC01138	0.502116	9.06606e-36
TNFRSF18	LINC01138	0.31692	4.85479e-14
TIGIT	LINC01138	0.36819	9.51659e-19
TNFRSF9	LINC01138	0.320179	2.58462e-14
TNFRSF25	AP002360.3	0.484052	5.22513e-33
TNFRSF14	AL008582.1	0.369482	7.0531e-19
TNFRSF25	AL008582.1	0.540625	3.09388e-42
TNFSF14	AL139351.1	0.406086	8.13145e-23
NRP1	DANCR	-0.3394	5.35759e-16
LAIR1	AC147651.3	0.358607	8.42113e-18
LGALS9	AC147651.3	0.317897	4.02208e-14
TNFRSF18	AC147651.3	0.334214	1.56652e-15
TNFRSF14	AL021707.8	0.370202	5.964e-19
CTLA4	AL021707.8	0.416104	5.54511e-24
CD200R1	AL021707.8	0.304202	5.28261e-13
TNFRSF25	AL021707.8	0.595483	5.00602e-53
TNFSF14	AL157931.1	0.381651	3.9233e-20
TNFRSF25	AC132872.3	0.503236	6.03544e-36
TNFRSF14	AP001767.3	0.473805	1.63118e-31
TNFRSF25	AP001767.3	0.483508	6.29032e-33
TNFSF14	AC004908.3	0.450014	3.11369e-28
TNFRSF25	AC004908.3	0.402228	2.23246e-22
TNFRSF14	ERVK9-11	0.521256	7.02399e-39
TNFRSF25	ERVK9-11	0.441796	3.69698e-27
TNFRSF14	AL391244.3	0.499073	2.71701e-35
TNFSF14	AL391244.3	0.392947	2.40376e-21
TNFRSF25	AL391244.3	0.620128	1.37916e-58
LAIR1	AC243960.1	0.516497	4.35127e-38
TNFSF4	AC243960.1	0.448071	5.6229e-28
CD244	AC243960.1	0.667235	1.02716e-70
LAG3	AC243960.1	0.619061	2.45739e-58
ICOS	AC243960.1	0.63784	6.72164e-63
CD40LG	AC243960.1	0.507492	1.26906e-36
CTLA4	AC243960.1	0.72275	3.26488e-88
CD48	AC243960.1	0.619584	1.85245e-58
CD28	AC243960.1	0.510756	3.78013e-37
CD200R1	AC243960.1	0.588913	1.26433e-51
PDCD1	AC243960.1	0.653225	7.00711e-67
LGALS9	AC243960.1	0.490904	4.90017e-34
CD27	AC243960.1	0.702092	3.15833e-81
TNFRSF25	AC243960.1	0.414831	7.84041e-24
TNFRSF18	AC243960.1	0.491624	3.80978e-34
TIGIT	AC243960.1	0.707681	4.67801e-83
CD86	AC243960.1	0.425057	4.6555e-25
TNFRSF9	AC243960.1	0.562608	2.55489e-46
NRP1	MSC-AS1	0.31865	3.47755e-14
ICOS	AC008906.1	0.336061	1.07145e-15
CD200R1	AC008906.1	0.38731	9.81607e-21
TNFRSF14	HLA-DQB1-AS1	0.323458	1.36013e-14
LAIR1	HLA-DQB1-AS1	0.314107	8.31306e-14
TNFSF4	HLA-DQB1-AS1	0.311821	1.28188e-13
CD244	HLA-DQB1-AS1	0.499118	2.6733e-35
LAG3	HLA-DQB1-AS1	0.387873	8.54104e-21
ICOS	HLA-DQB1-AS1	0.48221	9.78319e-33
CTLA4	HLA-DQB1-AS1	0.537173	1.27246e-41
CD48	HLA-DQB1-AS1	0.328458	5.03402e-15
CD28	HLA-DQB1-AS1	0.373347	2.85463e-19
CD200R1	HLA-DQB1-AS1	0.564399	1.15118e-46
PDCD1	HLA-DQB1-AS1	0.349175	6.70782e-17
CD27	HLA-DQB1-AS1	0.381216	4.35921e-20
TNFRSF25	HLA-DQB1-AS1	0.356503	1.34583e-17
TIGIT	HLA-DQB1-AS1	0.417041	4.29316e-24
TNFRSF9	HLA-DQB1-AS1	0.456669	3.99329e-29
LAIR1	AC002091.1	0.68157	7.34417e-75
TNFSF4	AC002091.1	0.303579	5.91985e-13
CD244	AC002091.1	0.506077	2.13613e-36
LAG3	AC002091.1	0.365884	1.6191e-18
ICOS	AC002091.1	0.457156	3.42994e-29
CD40LG	AC002091.1	0.377415	1.08766e-19
CTLA4	AC002091.1	0.392827	2.47782e-21
CD48	AC002091.1	0.533819	4.95035e-41
CD28	AC002091.1	0.495061	1.1355e-34
CD200R1	AC002091.1	0.449249	3.93176e-28
PDCD1	AC002091.1	0.341979	3.11859e-16
LGALS9	AC002091.1	0.511019	3.42697e-37
PDCD1LG2	AC002091.1	0.342112	3.03242e-16
CD27	AC002091.1	0.433467	4.24071e-26
VSIR	AC002091.1	0.372112	3.81687e-19
TIGIT	AC002091.1	0.425626	3.96719e-25
CD86	AC002091.1	0.686596	2.26889e-76
TNFRSF9	AC002091.1	0.371506	4.39842e-19
TNFRSF25	MELTF-AS1	0.365805	1.64867e-18
TNFRSF18	MELTF-AS1	0.35867	8.30364e-18
LAIR1	LINC01857	0.507515	1.25817e-36
CD244	LINC01857	0.41031	2.64985e-23
LAG3	LINC01857	0.342998	2.51459e-16
ICOS	LINC01857	0.335259	1.26401e-15
CD40LG	LINC01857	0.446126	1.01222e-27
CTLA4	LINC01857	0.355814	1.56827e-17
CD48	LINC01857	0.598152	1.31999e-53
CD28	LINC01857	0.471975	2.97931e-31
CD200R1	LINC01857	0.320258	2.54557e-14
PDCD1	LINC01857	0.326864	6.92424e-15
LGALS9	LINC01857	0.541452	2.19893e-42
CD27	LINC01857	0.40473	1.16148e-22
TNFRSF18	LINC01857	0.322849	1.53326e-14
TIGIT	LINC01857	0.435276	2.51072e-26
CD86	LINC01857	0.499754	2.12738e-35
ICOS	AC066613.1	0.322585	1.61495e-14
CD200R1	AC066613.1	0.35397	2.3561e-17
TNFRSF25	AC066613.1	0.393231	2.23774e-21
TNFRSF25	AC073316.2	0.338995	5.83073e-16
TNFRSF25	AL049840.1	0.30186	8.09654e-13
TNFRSF14	AC016773.1	0.448015	5.71932e-28
NRP1	AC016773.1	-0.357503	1.07755e-17
LAG3	AC016773.1	0.365654	1.70672e-18
CTLA4	AC016773.1	0.427809	2.14098e-25
PDCD1	AC016773.1	0.329001	4.51342e-15
TNFSF14	AC016773.1	0.390655	4.2739e-21
TNFRSF25	AC016773.1	0.620759	9.78955e-59
TNFRSF18	AC016773.1	0.432276	5.97868e-26
TNFRSF25	AC127024.4	0.408127	4.7386e-23
TNFRSF25	AC073487.1	0.376719	1.28417e-19
TNFRSF14	AC116667.1	0.304057	5.42442e-13
TNFRSF25	AC116667.1	0.580892	5.89885e-50
NRP1	AC092542.1	0.300525	1.03119e-12
TNFRSF25	AC092542.1	0.310349	1.69052e-13
TNFRSF14	AC073655.2	0.381681	3.89552e-20
CTLA4	AC073655.2	0.319253	3.09391e-14
TNFSF14	AC073655.2	0.458315	2.38603e-29
TNFRSF25	AC073655.2	0.592705	1.97863e-52
TNFRSF14	LENG8-AS1	0.507119	1.45602e-36
CTLA4	LENG8-AS1	0.306007	3.79106e-13
TNFRSF25	LENG8-AS1	0.660493	7.62647e-69
LAIR1	AC145098.1	0.679942	2.23244e-74
TNFSF4	AC145098.1	0.346046	1.3149e-16
CD244	AC145098.1	0.508194	9.78987e-37
LAG3	AC145098.1	0.416825	4.55477e-24
ICOS	AC145098.1	0.407107	6.2093e-23
CD40LG	AC145098.1	0.339337	5.42829e-16
CTLA4	AC145098.1	0.452858	1.30154e-28
CD48	AC145098.1	0.423679	6.84904e-25
CD28	AC145098.1	0.444181	1.81528e-27
CD200R1	AC145098.1	0.380105	5.70195e-20
PDCD1	AC145098.1	0.369391	7.20406e-19
LGALS9	AC145098.1	0.55997	8.19475e-46
TNFSF14	AC145098.1	0.361877	4.03514e-18
PDCD1LG2	AC145098.1	0.336867	9.07146e-16
CD27	AC145098.1	0.425687	3.89897e-25
TNFRSF25	AC145098.1	0.39664	9.4225e-22
VSIR	AC145098.1	0.387734	8.83956e-21
TNFRSF18	AC145098.1	0.353568	2.57374e-17
TIGIT	AC145098.1	0.469434	6.83458e-31
CD86	AC145098.1	0.561498	4.17789e-46
TNFRSF9	AC145098.1	0.35375	2.47278e-17
TNFRSF14	FAM13A-AS1	0.44179	3.70306e-27
CTLA4	FAM13A-AS1	0.310492	1.64572e-13
TNFRSF25	FAM13A-AS1	0.579087	1.38065e-49
TNFRSF14	AC023510.2	0.321861	1.86148e-14
CD200R1	AC023510.2	0.326829	6.97245e-15
TNFRSF25	AC023510.2	0.36515	1.91554e-18
LAIR1	MMP2-AS1	0.328933	4.57583e-15
CD244	MMP2-AS1	0.392228	2.88045e-21
LAG3	MMP2-AS1	0.365457	1.78538e-18
CTLA4	MMP2-AS1	0.356753	1.27329e-17
CD48	MMP2-AS1	0.311875	1.26869e-13
PDCD1	MMP2-AS1	0.350245	5.31873e-17
LGALS9	MMP2-AS1	0.387909	8.46433e-21
CD27	MMP2-AS1	0.347445	9.73999e-17
TNFRSF25	MMP2-AS1	0.336169	1.04788e-15
LAIR1	AC004847.1	0.367667	1.07402e-18
TNFSF4	AC004847.1	0.336394	1.00031e-15
CD244	AC004847.1	0.349167	6.71925e-17
LAG3	AC004847.1	0.37033	5.78924e-19
ICOS	AC004847.1	0.302744	6.89465e-13
CTLA4	AC004847.1	0.381924	3.67224e-20
CD48	AC004847.1	0.325524	9.04016e-15
CD28	AC004847.1	0.323164	1.44119e-14
PDCD1	AC004847.1	0.305637	4.05828e-13
LGALS9	AC004847.1	0.423917	6.40761e-25
CD27	AC004847.1	0.399395	4.64898e-22
TNFRSF18	AC004847.1	0.416627	4.80834e-24
TIGIT	AC004847.1	0.421082	1.4114e-24
TNFRSF9	AC004847.1	0.318305	3.71766e-14
TNFSF14	AC019257.1	0.364278	2.33837e-18
TNFRSF25	AC019257.1	0.431278	7.96253e-26
TNFRSF25	AP005233.2	0.369252	7.43914e-19
PDCD1LG2	AC004816.1	0.577092	3.51213e-49
TNFSF14	AL591845.1	0.373467	2.77552e-19
TNFRSF25	AL591845.1	0.550141	5.75574e-44
TNFRSF18	AL591845.1	0.389498	5.70454e-21
NRP1	AC105446.1	-0.330089	3.6253e-15
TNFSF14	AC105446.1	0.381653	3.92122e-20
CD70	AC105446.1	0.348243	8.20391e-17
TNFRSF18	AC105446.1	0.393771	1.95238e-21
TNFRSF14	LINC02298	0.440405	5.58258e-27
TNFRSF25	LINC02298	0.307406	2.92677e-13
TNFRSF4	LINC02298	0.301562	8.54654e-13
TNFRSF25	AC012170.2	0.397616	7.34176e-22
CD200R1	ANKRD10-IT1	0.312292	1.17268e-13
TNFRSF25	ANKRD10-IT1	0.423795	6.63128e-25
TNFSF14	AL139349.1	0.322577	1.6174e-14
TNFRSF25	AL139349.1	0.495678	9.12473e-35
TNFRSF14	AC008610.1	0.376566	1.33176e-19
NRP1	AC008610.1	-0.396254	1.03959e-21
TNFSF14	AC008610.1	0.347302	1.00454e-16
TNFRSF25	AC008610.1	0.506658	1.72553e-36
TNFRSF18	AC008610.1	0.373842	2.54049e-19
TNFRSF14	GAS6-AS1	0.404429	1.25674e-22
TNFRSF25	GAS6-AS1	0.480367	1.82513e-32
TNFRSF14	MIR503HG	0.396435	9.92763e-22
TNFSF14	MIR503HG	0.346207	1.27049e-16
TNFRSF25	MIR503HG	0.604264	5.94405e-55
TNFRSF25	LINC02048	0.400949	3.11126e-22
CD276	WDFY3-AS2	-0.382515	3.18128e-20
LGALS9	WDFY3-AS2	-0.325776	8.59836e-15
HHLA2	WDFY3-AS2	0.346446	1.20687e-16
TNFRSF18	WDFY3-AS2	-0.32028	2.53431e-14
TNFRSF25	AC138956.1	0.4441	1.86001e-27
TNFRSF14	AL355488.1	0.398766	5.46571e-22
CTLA4	AL355488.1	0.337194	8.47703e-16
TNFSF14	AL355488.1	0.338393	6.6095e-16
TNFRSF25	AL355488.1	0.533289	6.1277e-41
CD276	LINC01614	0.490829	5.03052e-34
PDCD1LG2	LINC01614	0.309706	1.90693e-13
TNFRSF14	AC244035.1	0.332471	2.23649e-15
TNFRSF25	AC244035.1	0.32353	1.34113e-14
TNFRSF14	AC005519.1	0.447494	6.69705e-28
TNFRSF25	AC005519.1	0.610914	1.88666e-56
TNFRSF14	PDXDC2P-NPIPB14P	0.419648	2.09823e-24
TNFRSF25	PDXDC2P-NPIPB14P	0.628444	1.41169e-60
CD276	AP000695.1	0.359428	7.00581e-18
PDCD1LG2	AP000695.1	0.307056	3.12258e-13
TNFRSF14	AC009133.1	0.609454	4.05087e-56
TNFRSF25	AC009133.1	0.575794	6.42407e-49
TNFRSF14	AC025627.1	0.421802	1.15564e-24
TNFRSF25	AC025627.1	0.360226	5.85602e-18
TNFRSF14	AP006621.2	0.479271	2.63967e-32
TNFRSF25	AP006621.2	0.558044	1.90687e-45
TNFRSF14	AC073957.3	0.361604	4.29239e-18
TNFRSF25	AC073957.3	0.451429	2.01961e-28
NRP1	SEMA3B-AS1	-0.375253	1.81952e-19
TNFRSF14	AC104564.3	0.457246	3.33544e-29
TNFRSF25	AC104564.3	0.607829	9.44194e-56
TNFRSF14	AC093915.1	0.494348	1.46124e-34
TNFRSF25	AC093915.1	0.446321	9.54521e-28
TNFRSF25	AC087222.1	0.431193	8.16068e-26
TNFRSF25	AC025171.2	0.332306	2.31289e-15
CD244	AC116366.1	0.323881	1.25145e-14
ICOS	AC116366.1	0.448654	4.71035e-28
CTLA4	AC116366.1	0.387683	8.95205e-21
CD200R1	AC116366.1	0.503064	6.42609e-36
TNFRSF25	AC116366.1	0.375857	1.57626e-19
TNFRSF9	AC116366.1	0.327905	5.62394e-15
CD276	AC046143.1	0.36315	3.02296e-18
NRP1	AC011374.2	-0.308996	2.17761e-13
CD70	AC011374.2	0.320916	2.23915e-14
TNFRSF18	AC011374.2	0.36045	5.56833e-18
TNFSF4	LINC02446	0.359111	7.52265e-18
LAG3	LINC02446	0.383053	2.79035e-20
CTLA4	LINC02446	0.441679	3.828e-27
CD48	LINC02446	0.307739	2.75139e-13
PDCD1	LINC02446	0.40318	1.74223e-22
CD27	LINC02446	0.310745	1.56938e-13
TIGIT	LINC02446	0.479	2.89148e-32
TNFRSF25	AL157838.1	0.302745	6.89333e-13
TNFRSF14	AC004918.1	0.545696	3.76084e-43
TNFRSF25	AC004918.1	0.677996	8.3526e-74
TNFRSF4	AC004918.1	0.33633	1.01372e-15
TNFRSF14	AL031709.1	0.427788	2.15391e-25
TNFRSF25	AL031709.1	0.560793	5.70445e-46
TNFRSF14	AL365356.3	0.353319	2.71843e-17
TNFRSF14	AC009974.1	0.563291	1.88582e-46
TNFRSF25	AC009974.1	0.452009	1.69029e-28
TNFRSF25	AC011481.1	0.476137	7.52962e-32
VSIR	HOXB-AS3	-0.333784	1.71064e-15
TNFRSF25	AC100803.3	0.64919	8.17191e-66
TNFRSF4	AC100803.3	0.402296	2.1932e-22
TNFRSF18	AC100803.3	0.301757	8.25031e-13
TNFRSF25	AC021078.1	0.431647	7.16392e-26
CD200R1	AC000123.1	0.342286	2.92333e-16
TNFRSF14	AL161669.3	0.529622	2.65222e-40
TNFRSF25	AL161669.3	0.533138	6.51048e-41
CTLA4	PSPC1-AS2	0.317474	4.36386e-14
CD200R1	PSPC1-AS2	0.332408	2.26537e-15
TNFRSF25	PSPC1-AS2	0.433991	3.64462e-26
TNFRSF14	AC007292.1	0.664443	6.19734e-70
TNFRSF25	AC007292.1	0.569589	1.11129e-47
NRP1	LINC00989	0.459969	1.41836e-29
TNFRSF4	LINC00989	0.325408	9.25136e-15
TNFRSF25	AL157392.4	0.382887	2.90571e-20
TNFRSF14	AC004069.1	0.424053	6.16975e-25
TNFRSF25	AC004069.1	0.424667	5.19358e-25
TNFRSF14	LINC02532	0.31989	2.7343e-14
CD276	LINC02532	-0.304027	5.45467e-13
TNFSF4	LINC00944	0.404876	1.11762e-22
CD244	LINC00944	0.350085	5.50681e-17
LAG3	LINC00944	0.334665	1.42825e-15
ICOS	LINC00944	0.388272	7.73589e-21
CTLA4	LINC00944	0.449621	3.51047e-28
CD48	LINC00944	0.317107	4.68366e-14
PDCD1	LINC00944	0.313402	9.50536e-14
CD27	LINC00944	0.318613	3.50286e-14
CD40	LINC00944	0.312996	1.02651e-13
TIGIT	LINC00944	0.364311	2.32089e-18
CD86	LINC00944	0.301512	8.62496e-13
TNFRSF9	LINC00944	0.358426	8.7699e-18
TNFRSF14	AL596442.2	0.304052	5.42928e-13
TNFRSF25	AL596442.2	0.445693	1.15314e-27
TNFRSF4	AL596442.2	0.428431	1.79483e-25
TNFRSF14	HM13-IT1	0.365163	1.90998e-18
CTLA4	HM13-IT1	0.371628	4.27469e-19
TNFSF14	HM13-IT1	0.403078	1.78895e-22
TNFRSF25	HM13-IT1	0.62764	2.2118e-60
TNFRSF25	AP001458.1	0.545654	3.82717e-43
TNFRSF14	AC005332.5	0.524885	1.71501e-39
TNFSF14	AC005332.5	0.374066	2.40935e-19
TNFRSF25	AC005332.5	0.650852	2.98438e-66
TNFRSF14	AC005840.2	0.376184	1.45847e-19
TNFSF14	AC005840.2	0.352217	3.4612e-17
TNFRSF25	AC005840.2	0.556399	3.90361e-45
CD200	LINC00987	0.459231	1.78946e-29
NRP1	LINC00987	0.507422	1.30222e-36
IDO1	LINC00987	0.328858	4.64532e-15
VSIR	LINC00987	0.347882	8.86672e-17
TNFRSF4	LINC00987	0.438252	1.05258e-26
TNFRSF14	AL645608.7	0.463467	4.67461e-30
TNFRSF25	AL645608.7	0.443207	2.4291e-27
TNFRSF4	AL645608.7	0.339457	5.29372e-16
TNFRSF25	AP005899.1	0.365155	1.91335e-18
TNFRSF14	AC002553.1	0.40955	3.24566e-23
CTLA4	AC002553.1	0.310278	1.7133e-13
TNFRSF25	AC002553.1	0.567621	2.70992e-47
TNFRSF25	AC055822.1	0.399746	4.24638e-22
TNFSF14	LINC02384	0.3181	3.86798e-14
HHLA2	LINC02384	0.327621	5.95243e-15
TNFRSF14	U62317.2	0.559643	9.46385e-46
CD244	U62317.2	0.43063	9.58696e-26
LAG3	U62317.2	0.468783	8.44603e-31
ICOS	U62317.2	0.334274	1.54747e-15
CTLA4	U62317.2	0.567663	2.65828e-47
PDCD1	U62317.2	0.435321	2.4783e-26
LGALS9	U62317.2	0.364577	2.18388e-18
TNFSF14	U62317.2	0.480644	1.66243e-32
CD27	U62317.2	0.428983	1.53406e-25
TNFRSF25	U62317.2	0.640647	1.31222e-63
TNFRSF18	U62317.2	0.46997	5.73974e-31
TIGIT	U62317.2	0.412334	1.53959e-23
TNFRSF9	U62317.2	0.347927	8.78177e-17
TNFRSF25	AP002907.1	0.372288	3.66205e-19
CD200R1	AL133342.1	0.307824	2.70843e-13
TNFRSF14	AC011498.6	0.345137	1.59677e-16
TNFRSF25	AC011498.6	0.522552	4.2542e-39
VSIR	AP000757.1	-0.34674	1.13329e-16
TNFRSF14	AC027796.4	0.38523	1.6387e-20
CTLA4	AC027796.4	0.300758	9.88531e-13
TNFSF14	AC027796.4	0.4667	1.65723e-30
TNFRSF25	AC027796.4	0.65831	3.00516e-68
TNFRSF18	AC027796.4	0.34269	2.68413e-16
CD200	ATP6V0E2-AS1	-0.329477	4.10152e-15
NRP1	ATP6V0E2-AS1	-0.434277	3.35501e-26
VSIR	ATP6V0E2-AS1	-0.370232	5.92283e-19
CD40	ATP6V0E2-AS1	-0.32268	1.58522e-14
TNFRSF14	AC009084.1	0.414422	8.75844e-24
TNFRSF25	AC009084.1	0.371151	4.77925e-19
TNFRSF14	AC007114.1	0.306317	3.58001e-13
NRP1	AC007114.1	-0.357454	1.08943e-17
TNFRSF14	AL513477.2	0.339359	5.40391e-16
TNFRSF25	AL513477.2	0.412748	1.37705e-23
TNFRSF14	LINC00861	0.36526	1.86792e-18
LAIR1	LINC00861	0.380703	4.93512e-20
TNFSF4	LINC00861	0.420525	1.64653e-24
CD244	LINC00861	0.563546	1.68399e-46
LAG3	LINC00861	0.448409	5.07561e-28
ICOS	LINC00861	0.603851	7.34673e-55
CD40LG	LINC00861	0.51059	4.02195e-37
CTLA4	LINC00861	0.653322	6.60362e-67
CD48	LINC00861	0.45464	7.50603e-29
CD28	LINC00861	0.491983	3.35943e-34
CD200R1	LINC00861	0.583022	2.14854e-50
PDCD1	LINC00861	0.459086	1.87275e-29
LGALS9	LINC00861	0.329889	3.77432e-15
TNFSF14	LINC00861	0.37518	1.85135e-19
CD27	LINC00861	0.510314	4.45738e-37
TNFRSF25	LINC00861	0.523797	2.6219e-39
TNFRSF18	LINC00861	0.360423	5.60304e-18
TIGIT	LINC00861	0.609006	5.11776e-56
TNFRSF9	LINC00861	0.47366	1.71109e-31
PDCD1LG2	LINC01615	0.441025	4.64726e-27
CD44	LINC01615	0.49404	1.62894e-34
LAIR1	LINC01871	0.427923	2.07306e-25
TNFSF4	LINC01871	0.423582	7.0385e-25
CD244	LINC01871	0.485694	2.97705e-33
LAG3	LINC01871	0.53686	1.44537e-41
ICOS	LINC01871	0.413135	1.24064e-23
CD40LG	LINC01871	0.468273	9.96461e-31
CTLA4	LINC01871	0.577052	3.57806e-49
CD48	LINC01871	0.535804	2.21937e-41
CD28	LINC01871	0.354954	1.89671e-17
PDCD1	LINC01871	0.471774	3.18236e-31
LGALS9	LINC01871	0.471711	3.24879e-31
CD27	LINC01871	0.493567	1.92488e-34
TNFRSF18	LINC01871	0.544957	5.1246e-43
TIGIT	LINC01871	0.613967	3.76368e-57
CD86	LINC01871	0.365484	1.77476e-18
TNFRSF9	LINC01871	0.33701	8.80693e-16
TNFRSF14	AC109460.2	0.416655	4.77156e-24
CTLA4	AC109460.2	0.328176	5.32708e-15
TNFRSF25	AC109460.2	0.587535	2.46545e-51
TNFRSF14	AL390728.6	0.466929	1.53918e-30
CTLA4	AL390728.6	0.341052	3.7906e-16
TNFSF14	AL390728.6	0.414925	7.64236e-24
TNFRSF25	AL390728.6	0.583281	1.89953e-50
TNFRSF18	AL390728.6	0.315997	5.79529e-14
TNFRSF25	AC010168.2	0.418306	3.03602e-24
NRP1	AC007406.3	0.470376	5.02709e-31
TNFRSF14	AC108134.3	0.491702	3.70721e-34
TNFRSF25	AC108134.3	0.652888	8.615e-67
TNFRSF4	AC108134.3	0.388119	8.03515e-21
TNFRSF14	AL132989.1	0.327655	5.91264e-15
TNFRSF25	AL132989.1	0.492981	2.36605e-34
TNFRSF14	AC016957.2	0.425415	4.21008e-25
CTLA4	AC016957.2	0.329898	3.76727e-15
TNFSF14	AC016957.2	0.325597	8.90958e-15
TNFRSF25	AC016957.2	0.608963	5.23451e-56
TNFRSF18	AC016957.2	0.379692	6.29803e-20
TNFRSF14	AC087741.1	0.607506	1.11694e-55
CTLA4	AC087741.1	0.377004	1.19962e-19
TNFSF14	AC087741.1	0.384104	2.15915e-20
TNFRSF25	AC087741.1	0.712118	1.53539e-84
TNFRSF14	AC110285.2	0.481632	1.18995e-32
TNFRSF25	AC110285.2	0.611538	1.35905e-56
CD244	AC015819.1	0.328114	5.39342e-15
LAG3	AC015819.1	0.313982	8.51402e-14
CD48	AC015819.1	0.311662	1.32078e-13
CD28	AC015819.1	0.305362	4.2693e-13
LGALS9	AC015819.1	0.365252	1.87134e-18
CD27	AC015819.1	0.349451	6.31907e-17
VSIR	AC015819.1	0.38788	8.52491e-21
TIGIT	AC015819.1	0.325999	8.2259e-15
TNFRSF14	PARD3-AS1	0.373094	3.02976e-19
TNFRSF25	PARD3-AS1	0.395096	1.39565e-21
TNFSF15	MID1IP1-AS1	0.304938	4.61544e-13
HHLA2	AL021328.1	0.304925	4.62627e-13
VSIR	LINC01230	-0.329295	4.25445e-15
TNFSF15	LINC01230	0.403809	1.47797e-22
TNFRSF14	AC008870.2	0.348163	8.34671e-17
CTLA4	AC008870.2	0.336769	9.257e-16
TNFSF14	AC008870.2	0.3211	2.15985e-14
TNFRSF25	AC008870.2	0.57693	3.78679e-49
VSIR	AC007996.1	-0.317772	4.12013e-14
TNFSF15	AC007996.1	0.326074	8.10437e-15
NRP1	AC110995.1	0.312258	1.18041e-13
LAIR1	AC110995.1	0.412463	1.48721e-23
CD28	AC110995.1	0.351706	3.87028e-17
PDCD1LG2	AC110995.1	0.349167	6.7193e-17
CD86	AC110995.1	0.37289	3.17935e-19
CD70	AP003469.4	0.339551	5.1916e-16
TNFSF9	AP003469.4	0.334577	1.45418e-15
TNFRSF25	AP003469.4	0.423915	6.412e-25
TNFRSF18	AP003469.4	0.324606	1.08441e-14
ICOS	AL645939.4	0.313402	9.5052e-14
CTLA4	AL645939.4	0.304951	4.60399e-13
CD200R1	AL645939.4	0.347761	9.10069e-17
NRP1	ENTPD3-AS1	-0.327033	6.69537e-15
TNFRSF14	AC009159.3	0.493103	2.26639e-34
TNFRSF25	AC009159.3	0.460089	1.36554e-29
TNFRSF14	AC011462.4	0.481597	1.20436e-32
TNFRSF25	AC011462.4	0.644699	1.20381e-64
TNFRSF14	AC007566.1	0.432739	5.23144e-26
CTLA4	AC007566.1	0.309653	1.92596e-13
CD200R1	AC007566.1	0.305906	3.86249e-13
TNFRSF25	AC007566.1	0.549932	6.29029e-44
HHLA2	LINC02535	0.324774	1.04892e-14
TNFRSF14	AL162724.2	0.41992	1.94672e-24
TNFRSF25	AL162724.2	0.306424	3.51023e-13
CD200	AL355803.1	0.338487	6.48042e-16
NRP1	AL355803.1	0.468279	9.94696e-31
TNFRSF25	AL355803.1	0.339502	5.2449e-16
VSIR	AL355803.1	0.387231	1.00114e-20
TNFRSF4	AL355803.1	0.54829	1.26182e-43
TNFRSF14	AC092118.2	0.507113	1.45934e-36
TNFSF14	AC092118.2	0.435607	2.28063e-26
TNFRSF25	AC092118.2	0.701985	3.42217e-81
TNFRSF14	AC040977.1	0.500264	1.77019e-35
TNFRSF25	AC040977.1	0.494348	1.46153e-34
TNFRSF4	AC040977.1	0.316603	5.15967e-14
TNFRSF14	AC010761.1	0.34029	4.44725e-16
TNFRSF25	AC010761.1	0.55954	9.89922e-46
TNFRSF14	LINC01355	0.389727	5.38755e-21
CTLA4	LINC01355	0.322096	1.77769e-14
TNFSF14	LINC01355	0.339167	5.62528e-16
TNFRSF25	LINC01355	0.579086	1.38111e-49
CD200R1	ALG13-AS1	0.315959	5.8376e-14
TNFRSF14	LINC01402	0.326528	7.40352e-15
TNFRSF25	LINC01402	0.362066	3.86625e-18
TNFSF4	AC025766.1	0.324816	1.04034e-14
CD244	AC025766.1	0.351782	3.80587e-17
ICOS	AC025766.1	0.454353	8.20353e-29
CTLA4	AC025766.1	0.424938	4.81294e-25
CD200R1	AC025766.1	0.464225	3.66912e-30
TNFRSF25	AC025766.1	0.396158	1.06536e-21
TNFRSF9	AC025766.1	0.336387	1.00181e-15
TNFRSF14	LINC00926	0.334586	1.45161e-15
CD40LG	LINC00926	0.360177	5.92087e-18
CTLA4	LINC00926	0.467556	1.25696e-30
LGALS9	LINC00926	0.308822	2.24934e-13
TNFRSF25	LINC00926	0.659345	1.57119e-68
TNFRSF18	LINC00926	0.447631	6.42479e-28
TIGIT	LINC00926	0.331812	2.55751e-15
TNFRSF14	AP001029.1	0.334656	1.43075e-15
TNFRSF25	AP001029.1	0.579511	1.13146e-49
TNFRSF14	LBX2-AS1	0.341555	3.4098e-16
HHLA2	LBX2-AS1	0.321589	1.96314e-14
TNFRSF14	AP001830.1	0.430011	1.14445e-25
TNFRSF25	AP001830.1	0.424331	5.70651e-25
TNFRSF25	AC087623.1	0.438461	9.89948e-27
TNFRSF14	SCGB1B2P	0.332499	2.22403e-15
NRP1	SCGB1B2P	-0.302283	7.4978e-13
TNFRSF25	SCGB1B2P	0.457162	3.42414e-29
TNFRSF18	SCGB1B2P	0.320571	2.39461e-14
TNFRSF25	AC009159.2	0.345666	1.42601e-16
CD40	AL049838.1	-0.34055	4.21205e-16
HHLA2	AP000439.2	0.351759	3.82558e-17
TNFRSF14	AC002059.1	0.300201	1.09322e-12
TNFRSF25	AC002059.1	0.563578	1.66026e-46
CD200R1	SEMA6A-AS1	0.336326	1.01444e-15
TNFRSF25	LINC01770	0.466536	1.74718e-30
TNFRSF4	LINC01770	0.314264	8.06942e-14
TNFRSF25	AC039056.2	0.350487	5.04675e-17
TNFRSF4	AC039056.2	0.302206	7.60442e-13
TNFRSF14	AL034397.3	0.34403	2.02051e-16
LAIR1	AL034397.3	0.304693	4.82788e-13
CTLA4	AL034397.3	0.327366	6.26347e-15
TNFSF14	AL034397.3	0.377655	1.02687e-19
TNFRSF25	AL034397.3	0.496624	6.51924e-35
TNFRSF14	LINC00106	0.474051	1.50391e-31
TNFSF14	LINC00106	0.379797	6.14182e-20
TNFRSF25	LINC00106	0.581457	4.51695e-50
TNFRSF14	AC003070.1	0.498365	3.50107e-35
CD244	AC003070.1	0.366025	1.56737e-18
ICOS	AC003070.1	0.321177	2.12764e-14
CTLA4	AC003070.1	0.416181	5.43068e-24
CD200R1	AC003070.1	0.318798	3.37908e-14
TNFSF14	AC003070.1	0.305564	4.1131e-13
TNFRSF25	AC003070.1	0.661062	5.3256e-69
TNFRSF14	NALT1	0.377815	9.88282e-20
NRP1	NALT1	-0.312904	1.04463e-13
TNFSF14	NALT1	0.335477	1.20846e-15
TNFRSF25	NALT1	0.561387	4.38806e-46
TNFRSF18	NALT1	0.30015	1.10328e-12
TNFRSF14	RRN3P2	0.307971	2.63552e-13
TNFSF4	RRN3P2	0.397557	7.4526e-22
CD244	RRN3P2	0.4274	2.40443e-25
LAG3	RRN3P2	0.33897	5.86102e-16
ICOS	RRN3P2	0.460109	1.35717e-29
CD40LG	RRN3P2	0.300748	9.90353e-13
CTLA4	RRN3P2	0.537392	1.16361e-41
CD28	RRN3P2	0.347202	1.0264e-16
CD200R1	RRN3P2	0.485775	2.89564e-33
PDCD1	RRN3P2	0.338669	6.24064e-16
CD27	RRN3P2	0.344782	1.72198e-16
TNFRSF25	RRN3P2	0.443926	1.95927e-27
TNFRSF18	RRN3P2	0.329443	4.12983e-15
TIGIT	RRN3P2	0.440844	4.90323e-27
TNFRSF9	RRN3P2	0.360559	5.43405e-18
TNFRSF14	AL844908.1	0.336432	9.92449e-16
TNFRSF25	AL844908.1	0.390275	4.69922e-21
TNFRSF14	AL022328.2	0.647935	1.74053e-65
TNFRSF25	AL022328.2	0.723704	1.49829e-88
TNFRSF4	AL022328.2	0.306438	3.5012e-13
TNFRSF25	AP003717.1	0.302072	7.79153e-13
TNFRSF25	FOXD2-AS1	0.420603	1.61146e-24
TNFRSF4	FOXD2-AS1	0.334468	1.48716e-15
NRP1	AF064858.2	0.372004	3.91401e-19
TNFRSF14	AP001160.1	0.475815	8.37961e-32
TNFSF14	AP001160.1	0.356681	1.29371e-17
TNFRSF25	AP001160.1	0.674153	1.09666e-72
TNFRSF18	AP001160.1	0.365875	1.62237e-18
NRP1	AC108463.2	0.511789	2.56976e-37
TNFRSF14	LINC01176	0.610653	2.16335e-56
CTLA4	LINC01176	0.313213	9.85094e-14
TNFSF14	LINC01176	0.326549	7.37364e-15
TNFRSF25	LINC01176	0.693657	1.51739e-78
TNFRSF18	LINC01176	0.30363	5.86564e-13
TNFRSF14	PHKA2-AS1	0.484688	4.20312e-33
TNFRSF25	PHKA2-AS1	0.560036	7.9599e-46
TNFSF14	AC108062.1	0.316017	5.77367e-14
TNFRSF25	AC108062.1	0.462926	5.55482e-30
HHLA2	TMEM246-AS1	0.381436	4.13332e-20
HHLA2	AC021744.1	0.310554	1.6269e-13
LAIR1	LINC01943	0.395239	1.34598e-21
TNFSF4	LINC01943	0.486839	2.00825e-33
CD244	LINC01943	0.453161	1.18564e-28
LAG3	LINC01943	0.560143	7.5937e-46
ICOS	LINC01943	0.447241	7.23067e-28
CD40LG	LINC01943	0.353032	2.89565e-17
CTLA4	LINC01943	0.528943	3.47196e-40
CD48	LINC01943	0.449831	3.29244e-28
CD28	LINC01943	0.393588	2.04505e-21
CD200R1	LINC01943	0.358694	8.25974e-18
PDCD1	LINC01943	0.451949	1.7215e-28
LGALS9	LINC01943	0.526806	8.07169e-40
PDCD1LG2	LINC01943	0.334165	1.58249e-15
CD27	LINC01943	0.495526	9.63116e-35
TNFRSF25	LINC01943	0.318632	3.48944e-14
TNFRSF18	LINC01943	0.471453	3.53488e-31
TIGIT	LINC01943	0.551677	2.98887e-44
TNFRSF9	LINC01943	0.422149	1.04958e-24
CD200	AC026369.2	0.331404	2.77823e-15
NRP1	AC026369.2	0.408161	4.69607e-23
TNFRSF4	AC026369.2	0.436049	2.00502e-26
CD200	BX255925.1	0.363704	2.66534e-18
NRP1	BX255925.1	0.31131	1.41132e-13
TNFRSF25	BX255925.1	0.477443	4.87231e-32
TNFRSF4	BX255925.1	0.528393	4.31645e-40
TNFRSF25	AP001160.4	0.399476	4.55234e-22
TNFRSF14	LINC01268	0.469096	7.62751e-31
TNFRSF25	LINC01268	0.476167	7.45436e-32
CD276	AC006159.2	-0.355624	1.63538e-17
CD200R1	AC098614.4	0.303661	5.83197e-13
NRP1	AL359881.1	-0.309622	1.93709e-13
TNFSF14	AL359881.1	0.311577	1.34199e-13
TNFRSF25	AL359881.1	0.342328	2.89735e-16
TNFRSF14	AL136295.2	0.480379	1.81755e-32
TNFRSF25	AL136295.2	0.60569	2.85538e-55
TNFRSF14	AC087500.2	0.507045	1.49652e-36
TNFRSF25	AC087500.2	0.59668	2.75697e-53
TNFRSF25	AC020915.2	0.394783	1.51106e-21
TNFRSF14	AC078864.1	0.549602	7.23734e-44
TNFRSF25	AC078864.1	0.524861	1.73097e-39
TNFRSF14	ZKSCAN2-DT	0.464828	3.0252e-30
CTLA4	ZKSCAN2-DT	0.322656	1.59273e-14
TNFSF14	ZKSCAN2-DT	0.3533	2.72977e-17
TNFRSF25	ZKSCAN2-DT	0.599611	6.33395e-54
TNFRSF14	INE1	0.30437	5.122e-13
TNFRSF25	INE1	0.54046	3.31113e-42
TNFRSF25	AC007098.1	0.444285	1.75975e-27
TNFRSF14	DGCR9	0.35646	1.35897e-17
TNFRSF25	DGCR9	0.429848	1.19897e-25
TNFRSF14	AC026740.1	0.346001	1.32755e-16
TNFRSF25	AC026740.1	0.376392	1.38818e-19
TNFRSF14	AC129507.2	0.419061	2.46693e-24
TNFRSF25	LINC01474	0.432525	5.56471e-26
TNFRSF18	LINC01474	0.402038	2.3457e-22
TNFRSF25	AP000873.4	0.437001	1.51866e-26
TNFRSF14	ZNF32-AS2	0.430097	1.11651e-25
TNFRSF25	ZNF32-AS2	0.630635	4.12546e-61
TNFRSF4	GAS5	0.304957	4.59936e-13
TNFRSF25	AP000240.1	0.337036	8.75882e-16
ICOS	AC007991.2	0.384592	1.91606e-20
CTLA4	AC007991.2	0.358461	8.70015e-18
CD200R1	AC007991.2	0.453616	1.03038e-28
TNFRSF14	AC138028.4	0.453482	1.07387e-28
TNFRSF25	AC138028.4	0.633506	8.10152e-62
CD244	HCP5	0.550115	5.82051e-44
LAG3	HCP5	0.45745	3.12932e-29
ICOS	HCP5	0.5204	9.77243e-39
CTLA4	HCP5	0.415428	6.66635e-24
CD48	HCP5	0.463531	4.58069e-30
CD28	HCP5	0.31365	9.06779e-14
CD200R1	HCP5	0.560077	7.81899e-46
PDCD1	HCP5	0.437006	1.51628e-26
CD27	HCP5	0.532318	9.04665e-41
TIGIT	HCP5	0.470193	5.33679e-31
CD86	HCP5	0.301486	8.66546e-13
TNFRSF9	HCP5	0.552557	2.0503e-44
TNFRSF14	AL138826.1	0.328429	5.06289e-15
TNFRSF14	AC010201.2	0.403144	1.75878e-22
TNFRSF25	AC010201.2	0.483859	5.58127e-33
TNFSF14	AC156455.1	0.34503	1.63346e-16
TNFRSF25	AC156455.1	0.338126	6.98703e-16
TNFRSF14	AC008105.3	0.395994	1.11083e-21
LAIR1	AC008105.3	0.340793	4.00192e-16
TNFSF4	AC008105.3	0.363282	2.93384e-18
CD244	AC008105.3	0.492443	2.85875e-34
LAG3	AC008105.3	0.482143	1.00073e-32
ICOS	AC008105.3	0.451488	1.98317e-28
CD40LG	AC008105.3	0.370828	5.15444e-19
CTLA4	AC008105.3	0.69478	6.75556e-79
CD48	AC008105.3	0.346558	1.17831e-16
CD200R1	AC008105.3	0.382401	3.27045e-20
PDCD1	AC008105.3	0.46765	1.21928e-30
LGALS9	AC008105.3	0.377604	1.03959e-19
TNFSF14	AC008105.3	0.466299	1.88564e-30
CD27	AC008105.3	0.455591	5.58687e-29
TNFRSF25	AC008105.3	0.619335	2.11923e-58
TNFRSF18	AC008105.3	0.500652	1.5391e-35
TIGIT	AC008105.3	0.521632	6.07574e-39
TNFRSF9	AC008105.3	0.380667	4.97878e-20
TNFRSF18	AC068282.1	0.328928	4.58068e-15
TNFRSF14	AL365330.1	0.648216	1.46973e-65
TNFRSF25	AL365330.1	0.694776	6.77149e-79
TNFRSF14	AL357079.1	0.384712	1.86071e-20
TNFRSF25	AL357079.1	0.407219	6.02825e-23
TNFRSF25	OCIAD1-AS1	0.342016	3.09419e-16
TNFRSF14	AC004687.1	0.484865	3.95604e-33
CD244	AC004687.1	0.44069	5.13207e-27
LAG3	AC004687.1	0.395527	1.25108e-21
ICOS	AC004687.1	0.449912	3.2119e-28
CTLA4	AC004687.1	0.558811	1.36311e-45
CD200R1	AC004687.1	0.388551	7.21904e-21
PDCD1	AC004687.1	0.414252	9.17191e-24
LGALS9	AC004687.1	0.326941	6.8195e-15
TNFSF14	AC004687.1	0.489722	7.39797e-34
CD27	AC004687.1	0.416628	4.80657e-24
TNFRSF25	AC004687.1	0.607512	1.11333e-55
TNFRSF18	AC004687.1	0.391941	3.09607e-21
TIGIT	AC004687.1	0.422976	8.33509e-25
TNFRSF9	AC004687.1	0.340285	4.45253e-16
TNFRSF14	AL133410.1	0.398825	5.38283e-22
NRP1	AL133410.1	-0.322928	1.5097e-14
TNFSF14	AL133410.1	0.372158	3.77574e-19
TNFRSF25	AL133410.1	0.53553	2.47981e-41
NRP1	AC133552.5	-0.429188	1.44728e-25
TNFRSF14	C1RL-AS1	0.524104	2.32615e-39
HHLA2	C1RL-AS1	0.314283	8.04028e-14
TNFRSF25	C1RL-AS1	0.50051	1.62027e-35
TNFRSF14	AC092119.2	0.464231	3.66317e-30
NRP1	AC092119.2	-0.345107	1.60673e-16
CTLA4	AC092119.2	0.324846	1.0341e-14
TNFSF14	AC092119.2	0.399841	4.143e-22
TNFRSF25	AC092119.2	0.546388	2.81276e-43
TNFRSF25	LAMC1-AS1	0.426935	2.74237e-25
TNFRSF14	SNHG20	0.529458	2.83012e-40
TNFRSF25	SNHG20	0.663176	1.39203e-69
TNFRSF4	SNHG20	0.30945	2.00044e-13
NRP1	AL355338.1	-0.396169	1.0624e-21
TNFRSF14	STPG3-AS1	0.402645	2.00274e-22
TNFRSF25	STPG3-AS1	0.366502	1.40469e-18
TNFRSF14	AC091849.2	0.317597	4.26163e-14
TNFRSF25	AC091849.2	0.400013	3.96392e-22
TNFRSF14	AC004148.2	0.528051	4.94236e-40
TNFSF14	AC004148.2	0.318781	3.3905e-14
TNFRSF25	AC004148.2	0.721307	1.05241e-87
TNFRSF25	AC060766.6	0.347899	8.83388e-17
TNFSF15	MAGI2-AS3	0.371696	4.20736e-19
TNFRSF14	AC127502.2	0.413232	1.2087e-23
TNFSF14	AC127502.2	0.502222	8.72418e-36
TNFRSF25	AC127502.2	0.646752	3.5407e-65
TNFRSF18	AC127502.2	0.304727	4.79736e-13
TNFRSF25	AC020978.3	0.319491	2.95468e-14
CD200R1	AP000873.2	0.306026	3.77797e-13
TNFRSF25	AP000873.2	0.352205	3.47035e-17
NRP1	AP000894.4	-0.349608	6.10703e-17
CD276	AP000894.4	-0.304775	4.75592e-13
LGALS9	AP000894.4	-0.315974	5.82138e-14
TNFRSF14	AL162586.1	0.432325	5.89533e-26
TNFRSF25	AL162586.1	0.667242	1.02243e-70
TNFRSF14	AL513320.1	0.606917	1.51574e-55
TNFSF14	AL513320.1	0.346918	1.09085e-16
TNFRSF25	AL513320.1	0.647653	2.06175e-65
TNFRSF18	AL513320.1	0.327026	6.70391e-15
TNFRSF14	AC105020.1	0.312828	1.05963e-13
CTLA4	AC105020.1	0.311546	1.34997e-13
TNFRSF25	AC105020.1	0.505689	2.46316e-36
TNFSF14	AC007038.2	0.301551	8.56378e-13
TNFRSF25	AC007038.2	0.484601	4.33017e-33
LAIR1	AP002954.1	0.478005	4.03685e-32
CD244	AP002954.1	0.427697	2.21016e-25
LAG3	AP002954.1	0.388669	7.01093e-21
ICOS	AP002954.1	0.338939	5.89917e-16
CTLA4	AP002954.1	0.305716	3.99974e-13
CD48	AP002954.1	0.460931	1.04668e-29
CD28	AP002954.1	0.360415	5.61259e-18
CD200R1	AP002954.1	0.326136	8.00571e-15
PDCD1	AP002954.1	0.313113	1.00406e-13
LGALS9	AP002954.1	0.441454	4.09233e-27
CD27	AP002954.1	0.386639	1.15856e-20
TIGIT	AP002954.1	0.395534	1.24872e-21
CD86	AP002954.1	0.438111	1.0971e-26
TNFRSF9	AP002954.1	0.335447	1.21594e-15
CD276	AL031058.1	0.336126	1.05729e-15
TNFRSF14	AC008033.3	0.313452	9.41441e-14
TNFSF14	AC008033.3	0.321132	2.14676e-14
TNFRSF25	AC008033.3	0.318789	3.38499e-14
TNFRSF14	AL031846.2	0.414285	9.09062e-24
TNFRSF25	AL031846.2	0.521282	6.95465e-39
TNFRSF14	ASMTL-AS1	0.497788	4.30382e-35
TNFSF14	ASMTL-AS1	0.407831	5.12617e-23
TNFRSF25	ASMTL-AS1	0.601215	2.81431e-54
TNFRSF25	LINC00887	0.336173	1.04706e-15
TNFRSF14	AC096992.2	0.337859	7.38527e-16
CD244	AC096992.2	0.334154	1.58592e-15
ICOS	AC096992.2	0.3696	6.86163e-19
CTLA4	AC096992.2	0.310385	1.67918e-13
CD200R1	AC096992.2	0.438705	9.21642e-27
TNFRSF25	AC096992.2	0.408403	4.40465e-23
TNFRSF14	AL022328.1	0.5777	2.64431e-49
TNFRSF25	AL022328.1	0.62417	1.51346e-59
TNFRSF14	LINC01126	0.429476	1.33298e-25
TNFRSF25	LINC01126	0.424692	5.15762e-25
ICOS	AC012181.2	0.336744	9.30414e-16
CD200R1	AC012181.2	0.341439	3.49462e-16
TNFRSF25	AP003392.1	0.445944	1.06935e-27
CD27	TRBV11-2	0.324273	1.15811e-14
TIGIT	TRBV11-2	0.314477	7.74747e-14
TNFRSF9	TRBV11-2	0.303836	5.64867e-13
TNFRSF25	AP000692.1	0.504096	4.41185e-36
TNFSF15	AC016705.2	0.354623	2.04058e-17
TNFRSF25	AL445222.1	0.332608	2.17493e-15
TNFRSF14	AC010976.2	0.45239	1.50357e-28
TNFRSF25	AC010976.2	0.605821	2.66932e-55
TNFRSF25	AL513327.1	0.348931	7.07171e-17
TNFRSF14	AL359504.2	0.539249	5.44735e-42
TNFRSF25	AL359504.2	0.585481	6.63147e-51
TNFRSF14	AL365356.4	0.323521	1.34348e-14
LAIR1	AC098613.1	0.493057	2.30344e-34
CD244	AC098613.1	0.431363	7.77223e-26
LAG3	AC098613.1	0.354422	2.13275e-17
ICOS	AC098613.1	0.322872	1.52645e-14
CTLA4	AC098613.1	0.335641	1.16834e-15
CD48	AC098613.1	0.479049	2.84393e-32
LGALS9	AC098613.1	0.374995	1.93432e-19
CD27	AC098613.1	0.346583	1.17215e-16
TIGIT	AC098613.1	0.347561	9.5013e-17
CD86	AC098613.1	0.528064	4.91656e-40
LAIR1	TRG-AS1	0.570539	7.20846e-48
TNFSF4	TRG-AS1	0.558928	1.29507e-45
CD244	TRG-AS1	0.807712	2.5678e-125
LAG3	TRG-AS1	0.717699	1.90384e-86
ICOS	TRG-AS1	0.758358	7.06825e-102
CD40LG	TRG-AS1	0.48695	1.93258e-33
CTLA4	TRG-AS1	0.755005	1.71996e-100
CD48	TRG-AS1	0.678059	8.00499e-74
CD28	TRG-AS1	0.577885	2.4255e-49
CD200R1	TRG-AS1	0.719565	4.28474e-87
PDCD1	TRG-AS1	0.679971	2.18828e-74
LGALS9	TRG-AS1	0.558357	1.66291e-45
PDCD1LG2	TRG-AS1	0.327306	6.34015e-15
CD27	TRG-AS1	0.769529	1.15379e-106
TNFRSF25	TRG-AS1	0.374054	2.41619e-19
TNFRSF18	TRG-AS1	0.419536	2.16401e-24
TIGIT	TRG-AS1	0.804249	1.85884e-123
CD86	TRG-AS1	0.517968	2.48372e-38
TNFRSF9	TRG-AS1	0.711205	3.11826e-84
ICOS	AC005632.2	0.354421	2.13345e-17
CTLA4	AC005632.2	0.349942	5.68107e-17
CD200R1	AC005632.2	0.38524	1.63472e-20
TNFRSF25	AC048382.2	0.465727	2.26661e-30
PDCD1LG2	AL035446.1	0.361543	4.35207e-18
TNFRSF14	AL353622.1	0.569313	1.25946e-47
TNFRSF25	AL353622.1	0.598631	1.03792e-53
TNFRSF14	AC020907.4	0.440192	5.94611e-27
CTLA4	AC020907.4	0.337547	7.87855e-16
TNFSF14	AC020907.4	0.381199	4.37726e-20
TNFRSF25	AC020907.4	0.751223	5.92362e-99
NRP1	AC084036.1	-0.36275	3.31054e-18
TNFRSF18	AC084036.1	0.335698	1.15481e-15
CD200R1	AL353593.3	0.314885	7.16811e-14
ICOS	AC138207.4	0.317355	4.4647e-14
CD200R1	AC138207.4	0.366309	1.4683e-18
TNFRSF25	AC138207.4	0.451619	1.90499e-28
TNFRSF25	AL031717.1	0.453459	1.08138e-28
TNFRSF14	HOXB-AS1	0.45715	3.43658e-29
TNFRSF25	HOXB-AS1	0.59631	3.31653e-53
TNFRSF14	AC010245.2	0.344489	1.83286e-16
TNFSF14	AC010245.2	0.34822	8.24377e-17
TNFRSF25	AC010245.2	0.548811	1.01236e-43
TNFRSF14	AL139287.1	0.566593	4.30645e-47
TNFRSF25	AL139287.1	0.696029	2.73269e-79
TNFRSF25	AL117335.1	0.323359	1.38706e-14
LAIR1	LINC01150	0.579969	9.12091e-50
CD244	LINC01150	0.390545	4.393e-21
ICOS	LINC01150	0.301717	8.30922e-13
CTLA4	LINC01150	0.301778	8.21891e-13
CD48	LINC01150	0.42596	3.61104e-25
CD28	LINC01150	0.370857	5.11936e-19
CD200R1	LINC01150	0.317297	4.51522e-14
LGALS9	LINC01150	0.402571	2.04195e-22
CD27	LINC01150	0.315074	6.915e-14
VSIR	LINC01150	0.362576	3.44407e-18
TIGIT	LINC01150	0.313872	8.69284e-14
CD86	LINC01150	0.566082	5.41754e-47
TNFRSF14	AC097534.2	0.435181	2.58091e-26
TNFRSF25	AC097534.2	0.457492	3.08833e-29
CD40	AC097534.2	0.348536	7.70037e-17
NRP1	ZBED5-AS1	-0.312938	1.0379e-13
TNFRSF14	LNCTAM34A	0.332036	2.44362e-15
CD200R1	SCARNA9	0.304366	5.12618e-13
TNFRSF18	FP671120.4	0.307788	2.72628e-13
TNFRSF14	AC091185.1	0.326044	8.15288e-15
ICOS	AC091185.1	0.319452	2.97719e-14
CTLA4	AC091185.1	0.334815	1.38473e-15
CD200R1	AC091185.1	0.322786	1.55237e-14
TNFRSF25	AC091185.1	0.50973	5.53985e-37
TNFRSF14	AC020558.2	0.331099	2.95541e-15
TNFRSF25	AC020558.2	0.555123	6.7888e-45
CD70	AC010487.2	0.30976	1.88761e-13
TNFRSF25	AC011468.1	0.446977	7.8299e-28
TNFRSF18	AC011468.1	0.313381	9.5428e-14
TNFRSF14	MMP25-AS1	0.518727	1.85809e-38
CD244	MMP25-AS1	0.354921	1.91064e-17
LAG3	MMP25-AS1	0.354332	2.17545e-17
ICOS	MMP25-AS1	0.301515	8.62038e-13
CTLA4	MMP25-AS1	0.468184	1.02567e-30
PDCD1	MMP25-AS1	0.348725	7.3931e-17
TNFSF14	MMP25-AS1	0.480697	1.63291e-32
CD27	MMP25-AS1	0.332956	2.02607e-15
TNFRSF25	MMP25-AS1	0.678899	4.53225e-74
TNFRSF18	MMP25-AS1	0.307513	2.86919e-13
TIGIT	MMP25-AS1	0.334525	1.46974e-15
LAIR1	AC018755.4	0.429504	1.32266e-25
CD244	AC018755.4	0.467279	1.37487e-30
LAG3	AC018755.4	0.38035	5.37515e-20
ICOS	AC018755.4	0.392305	2.82531e-21
CTLA4	AC018755.4	0.393121	2.3004e-21
CD48	AC018755.4	0.468829	8.32103e-31
CD28	AC018755.4	0.352151	3.51151e-17
CD200R1	AC018755.4	0.378581	8.22718e-20
PDCD1	AC018755.4	0.393835	1.92112e-21
LGALS9	AC018755.4	0.397609	7.35413e-22
CD27	AC018755.4	0.38785	8.58849e-21
VSIR	AC018755.4	0.31451	7.7002e-14
TIGIT	AC018755.4	0.356294	1.40993e-17
CD86	AC018755.4	0.535351	2.66678e-41
ICOS	AL157871.2	0.38502	1.72531e-20
CTLA4	AL157871.2	0.402225	2.23457e-22
CD200R1	AL157871.2	0.439313	7.70641e-27
TNFRSF25	AL157871.2	0.350628	4.89494e-17
TIGIT	AL157871.2	0.316636	5.12691e-14
TNFRSF9	AL157871.2	0.325315	9.42342e-15
TNFSF4	SNHG3	0.339806	4.92163e-16
CTLA4	SNHG3	0.424964	4.77825e-25
TNFSF14	SNHG3	0.330623	3.2541e-15
TNFRSF25	SNHG3	0.442168	3.31012e-27
TNFRSF18	SNHG3	0.35494	1.90254e-17
IDO1	LINC01235	0.344114	1.9849e-16
TNFRSF4	LINC01235	0.445568	1.1976e-27
TNFRSF25	AC007546.1	0.383699	2.38358e-20
ICOS	AL157394.1	0.371779	4.12599e-19
CTLA4	AL157394.1	0.323885	1.25045e-14
CD200R1	AL157394.1	0.384582	1.92106e-20
TNFRSF25	AC100823.1	0.449317	3.85018e-28
HHLA2	AL096799.1	0.324876	1.02796e-14
TNFRSF14	AP001094.2	0.30267	6.98826e-13
TNFRSF25	AP001094.2	0.489244	8.73812e-34
TNFRSF14	AL354836.1	0.494709	1.28616e-34
TNFSF14	AL354836.1	0.422087	1.06771e-24
TNFRSF25	AL354836.1	0.61851	3.31028e-58
TNFSF15	COLCA1	0.354912	1.91442e-17
TNFRSF14	LINCR-0001	0.431016	8.58322e-26
TNFRSF25	LINCR-0001	0.482117	1.00964e-32
HHLA2	LINC02061	0.309356	2.03592e-13
LAIR1	AC002091.2	0.591669	3.29219e-52
CD244	AC002091.2	0.405013	1.07822e-22
ICOS	AC002091.2	0.385287	1.6161e-20
CD40LG	AC002091.2	0.328554	4.93792e-15
CD48	AC002091.2	0.398101	6.48255e-22
CD28	AC002091.2	0.402594	2.02986e-22
CD200R1	AC002091.2	0.38336	2.58943e-20
LGALS9	AC002091.2	0.380923	4.67954e-20
PDCD1LG2	AC002091.2	0.323643	1.31164e-14
CD27	AC002091.2	0.310973	1.50359e-13
TIGIT	AC002091.2	0.328444	5.04764e-15
CD86	AC002091.2	0.579733	1.01906e-49
TNFRSF9	AC002091.2	0.335304	1.25245e-15
TNFRSF14	AC012409.3	0.507404	1.31094e-36
TNFRSF25	AC012409.3	0.529928	2.34848e-40
TNFRSF25	AL022316.1	0.373401	2.81861e-19
TNFRSF14	MIR210HG	0.63198	1.92846e-61
TNFRSF25	MIR210HG	0.545301	4.43776e-43
TNFRSF4	MIR210HG	0.317574	4.28077e-14
TNFSF14	AC084117.1	0.420033	1.88657e-24
TNFRSF25	AC084117.1	0.538047	8.90756e-42
TNFRSF18	AC084117.1	0.343867	2.092e-16
CD200R1	SNHG22	0.348321	8.06546e-17
TNFRSF25	AL158163.1	0.36358	2.74155e-18
TNFRSF14	SLC9A3-AS1	0.434922	2.78294e-26
TNFSF14	SLC9A3-AS1	0.304596	4.9148e-13
TNFRSF25	SLC9A3-AS1	0.399295	4.76936e-22
ICOS	AC090948.3	0.400265	3.71399e-22
CTLA4	AC090948.3	0.424588	5.30995e-25
CD200R1	AC090948.3	0.397874	6.8708e-22
TNFSF14	AC090948.3	0.357248	1.1406e-17
TNFRSF25	AC090948.3	0.36242	3.56776e-18
TNFRSF25	AC145423.3	0.488101	1.29861e-33
CD200R1	CR936218.1	0.309501	1.98141e-13
TNFRSF25	CR936218.1	0.349265	6.57881e-17
TNFRSF14	HPN-AS1	0.535211	2.82224e-41
TNFRSF25	HPN-AS1	0.572275	3.25875e-48
TNFRSF14	AC090589.3	0.489863	7.04368e-34
CTLA4	AC090589.3	0.301682	8.36353e-13
TNFRSF25	AC090589.3	0.650455	3.79892e-66
TNFRSF14	RTCA-AS1	0.307325	2.97127e-13
TNFRSF25	AC079684.1	0.488049	1.32235e-33
TNFRSF14	AC087482.1	0.441105	4.53832e-27
HHLA2	AC087482.1	0.391829	3.18409e-21
TNFRSF14	PVT1	0.328382	5.1108e-15
TNFRSF25	PVT1	0.455736	5.33997e-29
TNFRSF18	PVT1	0.316821	4.94854e-14
NRP1	AC007743.1	0.519749	1.25553e-38
TNFSF14	AC073611.1	0.309036	2.16105e-13
TNFRSF25	AC073611.1	0.548731	1.0474e-43
TNFRSF18	AC073611.1	0.366994	1.25426e-18
LAIR1	AL133371.2	0.519697	1.28054e-38
CD244	AL133371.2	0.340832	3.96965e-16
ICOS	AL133371.2	0.364464	2.24085e-18
CD40LG	AL133371.2	0.30421	5.27476e-13
CTLA4	AL133371.2	0.329739	3.89069e-15
CD28	AL133371.2	0.384086	2.16902e-20
CD200R1	AL133371.2	0.394131	1.78247e-21
PDCD1LG2	AL133371.2	0.326361	7.65516e-15
VSIR	AL133371.2	0.37388	2.51748e-19
CD86	AL133371.2	0.559884	8.51154e-46
TNFRSF14	AC005674.2	0.423303	7.60736e-25
TNFRSF25	AC005674.2	0.605484	3.17558e-55
TNFRSF25	AL355075.2	0.446389	9.35001e-28
TNFRSF14	AC004253.1	0.52719	6.93951e-40
CTLA4	AC004253.1	0.307044	3.12961e-13
TNFRSF25	AC004253.1	0.674406	9.27273e-73
VTCN1	AC023669.1	0.598018	1.41187e-53
TNFRSF25	AC020916.1	0.427807	2.14262e-25
TNFRSF14	AL590822.1	0.504021	4.53466e-36
TNFRSF25	AL590822.1	0.457777	2.82458e-29
LAIR1	AC004921.1	0.481693	1.16556e-32
CD244	AC004921.1	0.533236	6.25968e-41
LAG3	AC004921.1	0.441678	3.82937e-27
ICOS	AC004921.1	0.411068	2.16296e-23
CD40LG	AC004921.1	0.400547	3.45292e-22
CTLA4	AC004921.1	0.440858	4.88264e-27
CD48	AC004921.1	0.609776	3.42385e-56
CD28	AC004921.1	0.304865	4.67813e-13
CD200R1	AC004921.1	0.378882	7.65328e-20
PDCD1	AC004921.1	0.426581	3.03077e-25
LGALS9	AC004921.1	0.529439	2.85207e-40
CD27	AC004921.1	0.477211	5.26453e-32
TNFRSF18	AC004921.1	0.345701	1.41549e-16
TIGIT	AC004921.1	0.429927	1.17203e-25
CD86	AC004921.1	0.527595	5.91519e-40
TNFRSF9	AC004921.1	0.369098	7.71121e-19
TNFRSF14	AC129492.1	0.314194	8.17748e-14
TNFRSF25	AC015849.3	0.437014	1.51269e-26
CTLA4	MIAT	0.371797	4.10937e-19
CD28	MIAT	0.301775	8.22351e-13
PDCD1	MIAT	0.453565	1.04666e-28
TIGIT	MIAT	0.341949	3.13855e-16
VTCN1	AC130371.2	0.372901	3.17125e-19
TNFRSF14	AL353803.1	0.452851	1.30435e-28
TNFRSF25	AL353803.1	0.312367	1.15634e-13
TNFRSF14	AC084824.5	0.413983	9.86431e-24
TNFRSF25	AC084824.5	0.569765	1.0255e-47
TNFRSF18	AC084824.5	0.35671	1.2854e-17
TNFRSF14	GARS-DT	0.369814	6.52839e-19
ICOS	GARS-DT	0.329275	4.27181e-15
CTLA4	GARS-DT	0.361266	4.63308e-18
CD200R1	GARS-DT	0.328905	4.60119e-15
TNFSF14	GARS-DT	0.374954	1.95298e-19
TNFRSF25	GARS-DT	0.531767	1.12791e-40
TNFRSF14	AL158152.2	0.364635	2.15529e-18
TNFSF14	AL158152.2	0.301339	8.89881e-13
TNFRSF25	AL158152.2	0.493493	1.97606e-34
TNFRSF14	AC009120.2	0.434448	3.19284e-26
CTLA4	AC009120.2	0.301316	8.93673e-13
TNFSF14	AC009120.2	0.361241	4.65926e-18
TNFRSF25	AC009120.2	0.603188	1.03102e-54
VTCN1	AC023669.2	0.621698	5.86973e-59
TNFRSF14	AC116407.2	0.380767	4.85948e-20
TNFSF14	AC116407.2	0.312094	1.21733e-13
TNFRSF25	AC116407.2	0.411518	1.91696e-23
TNFRSF25	AC093484.4	0.408377	4.43436e-23
NRP1	AL031710.1	-0.34272	2.66696e-16
VSIR	AL031710.1	-0.305263	4.34742e-13
CD40	AL031710.1	-0.318436	3.62435e-14
TNFRSF14	FGD5-AS1	-0.345965	1.33782e-16
TNFSF9	FGD5-AS1	-0.334698	1.41847e-15
TNFSF15	FGD5-AS1	0.328347	5.14696e-15
LGALS9	AP000844.2	0.316911	4.86354e-14
TNFRSF18	AP000844.2	0.31866	3.47084e-14
CD44	AP000844.2	0.354051	2.31445e-17
TNFRSF25	AC009120.3	0.418845	2.61764e-24
TNFRSF14	AC018638.7	0.320523	2.41711e-14
TNFRSF25	AC018638.7	0.515479	6.4046e-38
TNFRSF14	AL117209.1	0.433032	4.80874e-26
TNFRSF25	AL117209.1	0.61193	1.10559e-56
VSIR	AC148477.4	-0.3517	3.87459e-17
TNFSF15	AC148477.4	0.364946	2.00735e-18
TNFRSF14	AC106782.6	0.44671	8.4873e-28
TNFSF14	AC106782.6	0.309423	2.01067e-13
TNFRSF25	AC106782.6	0.554488	8.93371e-45
CD276	AC007998.3	0.338311	6.72352e-16
VSIR	AC007998.3	0.311389	1.3905e-13
TNFRSF4	AC007998.3	0.636936	1.13378e-62
TNFRSF14	AL731533.2	0.413007	1.28408e-23
TNFRSF25	AL731533.2	0.340866	3.94177e-16
TNFRSF4	AL731533.2	0.338667	6.24323e-16
TNFRSF14	AC073335.2	0.483941	5.42554e-33
NRP1	AC073335.2	-0.300442	1.04677e-12
TNFSF14	AC073335.2	0.371263	4.65608e-19
TNFRSF25	AC073335.2	0.65318	7.20575e-67
TNFRSF18	AC073335.2	0.3671	1.22402e-18
TNFRSF14	AL158071.2	0.308629	2.33169e-13
CTLA4	AL158071.2	0.30295	6.64028e-13
TNFRSF25	AL158071.2	0.359047	7.63103e-18
TNFRSF25	AC008982.2	0.396084	1.08558e-21
TNFRSF25	AC026356.2	0.343628	2.20073e-16
TNFRSF14	TNFRSF14-AS1	0.659397	1.52069e-68
CD276	TNFRSF14-AS1	-0.309044	2.15786e-13
TNFRSF25	TNFRSF14-AS1	0.386697	1.14221e-20
NRP1	USP30-AS1	-0.324912	1.02066e-14
LAIR1	USP30-AS1	0.546529	2.65127e-43
TNFSF4	USP30-AS1	0.455768	5.2884e-29
CD244	USP30-AS1	0.701638	4.42747e-81
LAG3	USP30-AS1	0.723773	1.41703e-88
ICOS	USP30-AS1	0.655135	2.16288e-67
CD40LG	USP30-AS1	0.36119	4.71262e-18
CTLA4	USP30-AS1	0.638746	3.97524e-63
CD48	USP30-AS1	0.683087	2.58974e-75
CD28	USP30-AS1	0.491913	3.4423e-34
CD200R1	USP30-AS1	0.616843	8.11313e-58
PDCD1	USP30-AS1	0.634238	5.33556e-62
LGALS9	USP30-AS1	0.57524	8.30757e-49
PDCD1LG2	USP30-AS1	0.305807	3.93352e-13
CD27	USP30-AS1	0.765281	8.20419e-105
TNFRSF18	USP30-AS1	0.396641	9.41786e-22
TIGIT	USP30-AS1	0.728396	3.11054e-90
CD86	USP30-AS1	0.511895	2.4699e-37
TNFRSF9	USP30-AS1	0.701124	6.48856e-81
TNFRSF14	AC005785.1	0.445156	1.35514e-27
TNFSF14	AC005785.1	0.400294	3.68648e-22
TNFRSF25	AC005785.1	0.670303	1.39327e-71
TNFRSF18	AC005785.1	0.312504	1.12667e-13
TNFSF4	AC099850.3	0.417235	4.07172e-24
PDCD1LG2	AC099850.3	0.529093	3.2713e-40
TNFRSF14	AC048341.2	0.359135	7.48193e-18
CTLA4	AC048341.2	0.348865	7.17222e-17
TNFSF14	AC048341.2	0.478586	3.32318e-32
TNFRSF25	AC048341.2	0.537586	1.07517e-41
TNFRSF18	AC048341.2	0.366399	1.43829e-18
TNFRSF25	AC138932.5	0.428018	2.01778e-25
CD244	AL357060.1	0.3221	1.77618e-14
ICOS	AL357060.1	0.417115	4.2074e-24
CD40LG	AL357060.1	0.301445	8.73003e-13
CTLA4	AL357060.1	0.45431	8.31321e-29
CD200R1	AL357060.1	0.398807	5.40825e-22
TNFRSF25	AL357060.1	0.474201	1.43113e-31
TIGIT	AL357060.1	0.316723	5.04187e-14
TNFRSF9	AL357060.1	0.304635	4.87979e-13
CTLA4	AC040970.1	0.301073	9.33786e-13
ICOS	AC010186.3	0.320773	2.30217e-14
CD200R1	AC010186.3	0.378948	7.5332e-20
TNFRSF14	TOLLIP-AS1	0.357707	1.02954e-17
TNFRSF14	AL139246.3	0.659863	1.13445e-68
TNFRSF25	AL139246.3	0.459358	1.71918e-29
LGALS9	AL138724.1	0.314923	7.11613e-14
TNFRSF25	AL138724.1	0.31724	4.56503e-14
TNFRSF4	AL138724.1	0.302322	7.445e-13
TNFRSF18	AL138724.1	0.405462	9.58243e-23
VSIR	AL035661.1	-0.340323	4.41676e-16
TNFSF15	AL035661.1	0.304066	5.4159e-13
TNFRSF14	AC007406.1	0.432796	5.14649e-26
TNFRSF25	AC007406.1	0.367177	1.20238e-18
LAIR1	LINC02100	0.314843	7.2257e-14
TNFSF4	LINC02100	0.410242	2.69823e-23
CD244	LINC02100	0.409568	3.22978e-23
LAG3	LINC02100	0.323103	1.4587e-14
ICOS	LINC02100	0.490552	5.5401e-34
CTLA4	LINC02100	0.472423	2.5717e-31
CD48	LINC02100	0.313102	1.00621e-13
CD28	LINC02100	0.306041	3.76749e-13
CD200R1	LINC02100	0.513934	1.14833e-37
PDCD1	LINC02100	0.333825	1.69651e-15
CD27	LINC02100	0.3309	3.07687e-15
TIGIT	LINC02100	0.402609	2.02156e-22
TNFRSF9	LINC02100	0.445996	1.0528e-27
NRP1	VPS9D1-AS1	-0.306089	3.73375e-13
CTLA4	VPS9D1-AS1	0.324182	1.17912e-14
TNFSF14	VPS9D1-AS1	0.386226	1.28286e-20
TNFRSF25	VPS9D1-AS1	0.513116	1.56205e-37
CD70	AC245595.1	0.35313	2.83353e-17
TNFSF9	AC245595.1	0.303419	6.09591e-13
TNFRSF14	AC005899.6	0.366159	1.51994e-18
TNFRSF25	AC005899.6	0.560069	7.84724e-46
TNFRSF14	LINC00174	0.522974	3.61098e-39
CTLA4	LINC00174	0.315738	6.09061e-14
TNFSF14	LINC00174	0.351414	4.12467e-17
TNFRSF25	LINC00174	0.693664	1.51036e-78
TNFRSF14	HRAT92	0.531748	1.13641e-40
TNFRSF25	HRAT92	0.305343	4.28462e-13
TNFSF4	C5orf56	0.319064	3.20942e-14
CD244	C5orf56	0.377577	1.04612e-19
ICOS	C5orf56	0.483072	7.29779e-33
CTLA4	C5orf56	0.418273	3.06307e-24
CD200R1	C5orf56	0.533615	5.37461e-41
TNFRSF25	C5orf56	0.317787	4.10868e-14
TIGIT	C5orf56	0.330398	3.40563e-15
TNFRSF9	C5orf56	0.366589	1.37696e-18
CD200R1	AC007038.1	0.332774	2.10248e-15
TNFRSF14	HLA-F-AS1	0.336926	8.96157e-16
ICOS	HLA-F-AS1	0.334507	1.47524e-15
CTLA4	HLA-F-AS1	0.334634	1.43734e-15
CD200R1	HLA-F-AS1	0.363916	2.53914e-18
TNFRSF25	HLA-F-AS1	0.3837	2.38312e-20
LAIR1	LINC02084	0.452757	1.34284e-28
TNFSF4	LINC02084	0.460392	1.24101e-29
CD244	LINC02084	0.669513	2.33486e-71
LAG3	LINC02084	0.726664	1.31283e-89
ICOS	LINC02084	0.614723	2.51896e-57
CD40LG	LINC02084	0.378045	9.35528e-20
CTLA4	LINC02084	0.662509	2.12813e-69
CD48	LINC02084	0.597032	2.31281e-53
CD28	LINC02084	0.414315	9.01655e-24
CD200R1	LINC02084	0.594695	7.40375e-53
PDCD1	LINC02084	0.679463	3.09078e-74
LGALS9	LINC02084	0.50188	9.87399e-36
CD27	LINC02084	0.752889	1.25562e-99
TNFRSF18	LINC02084	0.410572	2.4702e-23
TIGIT	LINC02084	0.711476	2.52802e-84
CD86	LINC02084	0.378516	8.35607e-20
TNFRSF9	LINC02084	0.671342	7.03963e-72
TNFRSF14	AL117379.1	0.4216	1.22245e-24
CTLA4	AL117379.1	0.301055	9.36912e-13
TNFRSF25	AL117379.1	0.583692	1.56097e-50
TNFRSF18	AL117379.1	0.318488	3.58852e-14
LAIR1	AL161935.3	0.477801	4.3219e-32
CD244	AL161935.3	0.414607	8.33127e-24
CD40LG	AL161935.3	0.374136	2.37018e-19
CTLA4	AL161935.3	0.336149	1.05232e-15
CD48	AL161935.3	0.464438	3.42803e-30
LGALS9	AL161935.3	0.430856	8.98786e-26
VSIR	AL161935.3	0.302176	7.64586e-13
TNFRSF18	AL161935.3	0.303818	5.66672e-13
CD86	AL161935.3	0.472893	2.20335e-31
TNFRSF14	LINC01315	0.404778	1.14692e-22
TNFRSF14	AC084876.1	0.397896	6.83288e-22
CTLA4	AC084876.1	0.358102	9.42823e-18
TNFSF14	AC084876.1	0.365768	1.66272e-18
TNFRSF25	AC084876.1	0.567497	2.86541e-47
TNFRSF18	AC084876.1	0.308566	2.35906e-13
TNFRSF14	AP006623.1	0.314112	8.30549e-14
TNFRSF25	AP006623.1	0.5839	1.41396e-50
TNFRSF25	COL4A2-AS1	0.616877	7.9698e-58
TNFRSF25	AC105020.5	0.309966	1.81621e-13
TNFRSF14	AL590560.1	0.313576	9.19593e-14
TNFSF14	AL590560.1	0.350101	5.48787e-17
TNFRSF25	AL590560.1	0.497295	5.13289e-35
TNFRSF14	AC010201.1	0.427499	2.33781e-25
TNFRSF25	AC010201.1	0.48409	5.15659e-33
TNFRSF14	PTOV1-AS2	0.614086	3.53417e-57
CTLA4	PTOV1-AS2	0.354085	2.2972e-17
TNFSF14	PTOV1-AS2	0.40014	3.83609e-22
TNFRSF25	PTOV1-AS2	0.802602	1.38131e-122
TNFRSF18	PTOV1-AS2	0.322812	1.54454e-14
TNFRSF25	AC005261.3	0.360246	5.83064e-18
TNFRSF18	AC005261.3	0.322877	1.52494e-14
TNFRSF14	AC136475.3	0.401867	2.45232e-22
TNFRSF25	AC136475.3	0.394093	1.79961e-21
TNFRSF14	AP002807.1	0.438274	1.0459e-26
LAIR1	AP002807.1	0.309156	2.11336e-13
TNFSF4	AP002807.1	0.310592	1.61523e-13
CD244	AP002807.1	0.372732	3.29918e-19
LAG3	AP002807.1	0.353008	2.91049e-17
ICOS	AP002807.1	0.329521	4.06472e-15
CTLA4	AP002807.1	0.529014	3.37596e-40
PDCD1	AP002807.1	0.362034	3.89419e-18
LGALS9	AP002807.1	0.315499	6.37516e-14
TNFSF14	AP002807.1	0.456068	4.81576e-29
CD27	AP002807.1	0.321159	2.13538e-14
TNFRSF25	AP002807.1	0.706295	1.34133e-82
TNFRSF18	AP002807.1	0.426126	3.4458e-25
TIGIT	AP002807.1	0.377152	1.15792e-19
CTLA4	SNHG12	0.332652	2.15575e-15
TNFRSF25	SNHG12	0.430082	1.12128e-25
TNFRSF18	SNHG12	0.346726	1.13669e-16
CD274	SNHG12	0.333151	1.94695e-15
VTCN1	AC005082.1	0.657294	5.66668e-68
