# Supplementary material for: Identification and experimental validation of a tumor-infiltrating lymphocytes–related long noncoding RNA signature for prognosis of clear cell renal cell carcinoma
Source: Front Immunol. 2022 Nov 24;13:1046790. doi: 10.3389/fimmu.2022.1046790 (PMC9730408; doi:10.3389/fimmu.2022.1046790)
Supplement: Supplementary file 3 [file Table_3.xlsx]

## Sheet: uniCox
gene	KM	B	SE	HR	HR.95L	HR.95H	pvalue
AC139100.2	0.0438718	0.133202	0.035209	1.14248	1.0663	1.22411	0.000154832
SNHG15	1.3218e-06	0.0694516	0.0152212	1.07192	1.04041	1.10438	5.04707e-06
AC004908.2	0.000730226	0.224481	0.0864969	1.25167	1.05649	1.48292	0.00945232
AL033384.2	0.00369678	0.185438	0.0943574	1.20375	1.0005	1.44828	0.0493828
AL135999.1	0.0019876	0.342686	0.0798683	1.40873	1.2046	1.64744	1.78164e-05
AC010883.1	0.000569792	0.200577	0.0464387	1.22211	1.11579	1.33856	1.56604e-05
AC026471.4	6.56253e-05	0.0561439	0.0142488	1.05775	1.02862	1.08771	8.14004e-05
AL590644.1	0.0177923	0.0432493	0.0152674	1.0442	1.01342	1.07592	0.0046143
AC098851.1	0.00544936	0.357826	0.152529	1.43022	1.06064	1.92857	0.0189782
AC010719.1	0.000315363	0.278663	0.0615373	1.32136	1.17123	1.49074	5.94446e-06
AC116914.2	0.00026536	0.057521	0.0206207	1.05921	1.01725	1.10289	0.00527942
ITGB2-AS1	0.000230877	0.118854	0.0276894	1.12621	1.06672	1.18901	1.76739e-05
AC084018.1	0.00078881	0.121882	0.0289569	1.12962	1.0673	1.19559	2.56392e-05
AP003419.3	5.97003e-05	0.119032	0.0605814	1.12641	1.00029	1.26842	0.0494343
LINC01801	2.82233e-05	-0.752757	0.194934	0.471066	0.32148	0.690256	0.000112648
LINC01510	0.000102213	-0.138483	0.0426694	0.870678	0.800825	0.946625	0.0011725
AC025857.2	1.30859e-06	0.12306	0.022359	1.13095	1.08246	1.18162	3.71643e-08
AC103691.1	0.000106413	0.0878253	0.0318307	1.0918	1.02576	1.16208	0.00579535
AC027020.2	0.0316392	0.187846	0.0787423	1.20665	1.03408	1.40801	0.0170522
SNHG4	0.00013815	0.657906	0.11336	1.93074	1.54608	2.41111	6.48675e-09
AC008735.2	0.000183433	0.0826387	0.0202442	1.08615	1.0439	1.13011	4.46321e-05
AC022306.2	0.0405313	0.14608	0.0525869	1.15729	1.04395	1.28293	0.00547134
MIR155HG	0.00193778	0.0722434	0.0151763	1.07492	1.04341	1.10737	1.93336e-06
AL031670.1	0.00768432	0.529684	0.117573	1.69839	1.34884	2.13854	6.63211e-06
AL928654.2	0.000447913	0.124756	0.0350541	1.13287	1.05765	1.21344	0.000372319
LINC02449	0.00124363	0.573544	0.114879	1.77454	1.41678	2.22265	5.95738e-07
AL356356.1	5.3975e-05	0.233458	0.0570001	1.26296	1.12946	1.41224	4.20828e-05
SH3BP5-AS1	0.000535275	0.176533	0.0547342	1.19307	1.07171	1.32818	0.00125849
AL031186.1	0.00119519	0.469096	0.113459	1.59855	1.27982	1.99665	3.55736e-05
AC008555.1	0.000169007	-0.510597	0.125708	0.600137	0.469081	0.767809	4.87007e-05
AC003984.1	0.00176857	-0.238176	0.0814108	0.788064	0.671838	0.924397	0.00343791
AC018742.1	6.24886e-05	-0.148482	0.0422928	0.862016	0.793443	0.936515	0.000446753
AL590094.1	1.37247e-07	0.429529	0.0709366	1.53653	1.33709	1.76573	1.40327e-09
AL162171.1	0.00947036	-0.634315	0.191458	0.530298	0.364377	0.771774	0.000922772
AC015912.3	5.56082e-09	0.324731	0.0554534	1.38366	1.24116	1.54252	4.74357e-09
AC004908.1	0.000214952	0.211842	0.0350313	1.23595	1.15394	1.32379	1.4737e-09
AC092171.4	0.000213277	0.306431	0.0728694	1.35857	1.17775	1.56714	2.60836e-05
AC008554.1	0.00579649	-0.162868	0.0744364	0.849703	0.734357	0.983168	0.0286685
RUSC1-AS1	0.00045929	0.262881	0.0614618	1.30067	1.15306	1.46718	1.89305e-05
AC008760.1	0.00134494	0.321622	0.087633	1.37936	1.16168	1.63784	0.000242456
AL590764.1	0.0325774	0.323308	0.128754	1.38169	1.07353	1.77831	0.0120375
AL589745.1	0.0298877	-0.17526	0.0699059	0.839239	0.731782	0.962476	0.0121733
AL031600.1	0.00258512	0.303348	0.078538	1.35439	1.16116	1.57977	0.000112261
FMR1-IT1	0.00500179	0.321158	0.10787	1.37872	1.11598	1.70332	0.0029082
AC129510.1	4.04697e-05	0.369292	0.0706957	1.44671	1.25952	1.66172	1.75401e-07
Z98884.2	0.0112145	0.216323	0.0907678	1.2415	1.03917	1.48323	0.01716
LINC02027	5.58989e-06	-0.347231	0.0768927	0.706642	0.607783	0.821582	6.30822e-06
LINC01843	1.14879e-05	-0.216938	0.0476791	0.80498	0.733163	0.883832	5.36564e-06
AC135178.5	0.00159899	0.205992	0.0713731	1.22874	1.06834	1.41323	0.00390004
U62317.1	1.53473e-08	0.0797582	0.0206053	1.08303	1.04016	1.12766	0.000108496
AL109811.3	0.00327613	0.11184	0.0328359	1.11833	1.04863	1.19267	0.000659187
AC103591.3	0.000156849	0.203108	0.0522949	1.2252	1.10585	1.35744	0.000102796
GABPB1-AS1	0.00329509	0.135788	0.0584442	1.14544	1.02147	1.28446	0.0201584
LINC01389	6.31806e-05	0.621705	0.120829	1.8621	1.46945	2.35968	2.67021e-07
AC005586.2	2.61678e-06	0.245005	0.0455731	1.27763	1.16846	1.397	7.61176e-08
STAG3L5P-PVRIG2P-PILRB	0.00173557	0.188387	0.0591646	1.2073	1.07511	1.35574	0.00145197
AC011472.1	0.0040982	0.101069	0.0315492	1.10635	1.04001	1.17692	0.00135745
LINC00894	0.00158571	0.65267	0.110019	1.92066	1.54811	2.38287	2.98675e-09
LINC00460	6.25196e-06	0.121558	0.017052	1.12925	1.09214	1.16763	1.01333e-12
AC002553.2	8.2494e-05	0.362221	0.0801912	1.43652	1.22758	1.68101	6.27336e-06
LINC01004	7.10002e-06	0.218605	0.04008	1.24434	1.15033	1.34603	4.9194e-08
LINC01480	1.40425e-05	0.199994	0.0614159	1.2214	1.08288	1.37763	0.00112842
LINC00265	0.000164792	0.0781015	0.0382667	1.08123	1.0031	1.16544	0.0412531
AC060766.4	3.51413e-05	0.126372	0.0385462	1.1347	1.05214	1.22375	0.00104377
AC092535.4	6.01209e-07	0.0296959	0.00833643	1.03014	1.01345	1.04711	0.000367787
AC002128.1	0.00323854	0.347901	0.114593	1.41609	1.13123	1.77269	0.00239766
AC005104.1	0.00057096	0.297061	0.066421	1.3459	1.18161	1.53303	7.73486e-06
AP003352.1	3.1606e-08	0.280509	0.0537904	1.3238	1.19134	1.47099	1.83962e-07
AC135050.3	0.00164533	0.13231	0.0300869	1.14146	1.0761	1.2108	1.09457e-05
AL136084.3	0.0021394	-0.205631	0.0879282	0.814133	0.685253	0.967253	0.0193548
AC084824.3	0.00316893	0.744446	0.18887	2.10528	1.45393	3.04842	8.09473e-05
SLC16A1-AS1	1.12263e-07	0.209755	0.0710581	1.23338	1.07303	1.41769	0.00315847
PCED1B-AS1	0.019543	0.111375	0.0259924	1.11781	1.06229	1.17624	1.8283e-05
AL049552.1	0.0110732	0.282279	0.109379	1.32615	1.07026	1.64322	0.00985877
AL022322.1	0.0102432	0.158734	0.0463032	1.17203	1.07035	1.28337	0.000607729
AC020594.1	1.65584e-06	0.530878	0.0863881	1.70042	1.43557	2.01415	7.98325e-10
CYTOR	0.000427309	0.0580794	0.0133333	1.0598	1.03246	1.08786	1.32473e-05
DLEU2	0.000788138	0.485462	0.137608	1.62493	1.2408	2.12797	0.000418945
AC147651.1	2.82018e-05	-0.0340571	0.00930917	0.966516	0.949042	0.984313	0.000253755
AC103706.1	2.82678e-06	0.424445	0.0533066	1.52874	1.37708	1.69711	1.68814e-15
AC078778.1	1.99145e-08	0.29046	0.049479	1.33704	1.21347	1.4732	4.34805e-09
AC025171.4	2.32473e-08	0.160256	0.0386026	1.17381	1.08828	1.26607	3.30388e-05
AC025287.3	0.0321647	0.395736	0.1639	1.48548	1.07734	2.04823	0.0157569
LINC00342	0.00183312	0.14082	0.026674	1.15122	1.09258	1.213	1.29667e-07
AL021707.3	0.0439912	0.354091	0.116738	1.42489	1.13348	1.79121	0.00241962
AC005253.1	0.00861811	0.390002	0.113805	1.47698	1.18169	1.84607	0.00061046
AL049840.4	0.0230877	0.0617839	0.0197411	1.06373	1.02336	1.1057	0.00174977
AL137186.2	0.000828784	0.315469	0.0792772	1.3709	1.17362	1.60135	6.91124e-05
AC245884.8	0.000769528	0.156681	0.0385544	1.16962	1.0845	1.26143	4.826e-05
LINC01569	0.00138751	0.112588	0.0428777	1.11917	1.02896	1.21729	0.00864486
AC006435.2	0.00045105	0.308593	0.0697696	1.36151	1.1875	1.56102	9.73266e-06
AC232271.1	0.00210874	0.360018	0.0733353	1.43336	1.24145	1.65492	9.14446e-07
AC027601.2	6.93502e-06	-0.580129	0.183923	0.559826	0.390389	0.802802	0.00160937
AC015813.1	0.000887508	0.16933	0.0406121	1.18451	1.09388	1.28265	3.0535e-05
AL031714.1	0.00139006	0.39465	0.104992	1.48386	1.20788	1.8229	0.000170687
LINC00115	3.17568e-06	0.472226	0.0997049	1.60356	1.31891	1.94964	2.17722e-06
LINC00685	0.00197252	0.0937923	0.0331006	1.09833	1.02934	1.17195	0.00460341
AC093788.1	5.70975e-06	0.506351	0.0968935	1.65923	1.37224	2.00623	1.73354e-07
AC131009.3	3.70327e-05	0.2202	0.0485388	1.24633	1.13322	1.37072	5.71753e-06
AL021707.6	3.51857e-06	0.1214	0.0276874	1.12908	1.06944	1.19204	1.1617e-05
AC004585.1	0.0152442	0.216847	0.0586168	1.24215	1.10734	1.39338	0.000216111
ZNF436-AS1	0.0001112	0.301808	0.0676042	1.3523	1.18448	1.5439	8.03156e-06
AC108673.3	9.55461e-06	0.124069	0.0228491	1.13209	1.08251	1.18395	5.63808e-08
AC018695.6	1.57165e-05	0.116784	0.0527349	1.12388	1.01352	1.24625	0.026791
AC010973.2	6.99274e-07	0.36472	0.0676095	1.44011	1.26138	1.64416	6.87125e-08
AL731567.1	0.000202422	0.292644	0.0544189	1.33997	1.2044	1.49078	7.54811e-08
AGAP2-AS1	9.61872e-06	0.0550069	0.0109463	1.05655	1.03412	1.07946	5.02994e-07
AC132192.2	0.00529973	0.380573	0.0699676	1.46312	1.27563	1.67818	5.34976e-08
DGCR10	0.0444028	0.116368	0.0347708	1.12341	1.0494	1.20264	0.000817729
AL360181.2	4.92988e-05	0.149262	0.0347798	1.16098	1.08447	1.24288	1.77364e-05
AL137145.1	0.0091428	0.297775	0.130641	1.34686	1.04261	1.7399	0.0226472
AP006284.1	0.00275462	0.0469492	0.0110952	1.04807	1.02552	1.07111	2.32152e-05
AC109826.1	2.90667e-05	0.266262	0.0806068	1.30508	1.11435	1.52844	0.000955821
AC025265.1	0.00647359	0.0997976	0.0284524	1.10495	1.04502	1.16832	0.000452286
AL513218.1	1.78577e-07	0.522588	0.0886629	1.68639	1.41738	2.00644	3.76743e-09
AC244197.2	2.09936e-05	0.310099	0.060338	1.36356	1.21148	1.53474	2.75669e-07
AC069281.2	4.48066e-05	0.684345	0.108326	1.98247	1.60324	2.4514	2.65932e-10
AC012615.6	6.25624e-05	0.392964	0.096214	1.48137	1.22677	1.78879	4.42151e-05
LINC01738	0.00476365	-0.147604	0.0622892	0.862773	0.763617	0.974804	0.0178048
AC026401.3	7.60374e-08	0.203868	0.0250165	1.22614	1.16747	1.28775	3.65914e-16
AL683807.1	0.000211024	0.277358	0.0656136	1.31964	1.16039	1.50074	2.3668e-05
AC010326.3	9.11318e-06	0.141858	0.0235216	1.15241	1.10049	1.20679	1.62964e-09
AL590999.1	9.60949e-05	0.149076	0.048571	1.16076	1.05536	1.27669	0.00214598
AC017048.3	0.0359091	0.0857843	0.0321098	1.08957	1.02311	1.16035	0.00754918
AP001107.4	0.0237185	0.258401	0.0902192	1.29486	1.08499	1.54531	0.00418139
AC147067.1	0.000763142	0.257279	0.0621164	1.29341	1.14515	1.46086	3.44469e-05
LINC00893	0.0101612	0.351221	0.0802284	1.4208	1.21407	1.66274	1.19899e-05
AC127024.5	2.18832e-05	0.28876	0.0666103	1.33477	1.17141	1.52092	1.45715e-05
AL049780.1	0.000400093	0.259702	0.0861541	1.29654	1.0951	1.53505	0.002575
ARHGAP27P1-BPTFP1-KPNA2P3	0.00145575	0.242956	0.0607293	1.27501	1.13193	1.43617	6.31726e-05
SNHG17	7.94909e-12	0.13781	0.0221748	1.14776	1.09894	1.19874	5.14165e-10
LINC01138	0.000235243	0.430812	0.0757633	1.53851	1.3262	1.7848	1.29835e-08
AP002360.3	0.00026741	0.119005	0.0339494	1.12638	1.05387	1.20387	0.000456009
AL008582.1	6.5829e-06	0.222562	0.0677503	1.24927	1.09393	1.42668	0.0010197
AL139351.1	5.69038e-08	0.285424	0.0544507	1.33033	1.19567	1.48015	1.58949e-07
AC147651.3	2.68452e-06	0.128681	0.0204106	1.13733	1.09273	1.18375	2.88926e-10
AL021707.8	0.0364912	0.201496	0.0521904	1.22323	1.10429	1.35498	0.000113025
AC132872.3	1.54245e-05	0.042362	0.0129755	1.04327	1.01707	1.07014	0.00109557
AP001767.3	0.00621116	0.512338	0.128357	1.66919	1.29792	2.14666	6.5653e-05
AC004908.3	0.000109049	0.458796	0.0770568	1.58217	1.36039	1.84011	2.61661e-09
AL391244.3	8.73689e-06	0.484361	0.0833695	1.62314	1.37845	1.91126	6.25434e-09
AC243960.1	0.0163983	0.239708	0.0547327	1.27088	1.1416	1.41479	1.18892e-05
AC008906.1	2.85745e-05	0.306661	0.0927337	1.35888	1.13304	1.62973	0.000943349
HLA-DQB1-AS1	0.0424955	0.0324734	0.0121763	1.03301	1.00865	1.05796	0.00765446
MELTF-AS1	3.2647e-09	0.153033	0.0200902	1.16536	1.12037	1.21217	2.59086e-14
AC066613.1	0.0431739	0.413947	0.160686	1.51278	1.10408	2.07277	0.00999137
AC016773.1	4.63538e-06	0.53948	0.0713015	1.71511	1.49142	1.97235	3.84366e-14
AC127024.4	0.000644776	0.0796956	0.039955	1.08296	1.00139	1.17117	0.0460827
AC073487.1	8.93568e-05	0.543106	0.124247	1.72135	1.3493	2.19597	1.23575e-05
AC116667.1	0.0418269	0.259203	0.105782	1.2959	1.05324	1.59445	0.0142719
AC073655.2	7.94661e-05	0.470297	0.10443	1.60047	1.30424	1.96399	6.68602e-06
LENG8-AS1	4.02129e-05	0.116584	0.0267716	1.12365	1.06621	1.18419	1.33224e-05
AC145098.1	0.000341313	0.322031	0.0874809	1.37993	1.1625	1.63802	0.000232179
FAM13A-AS1	7.01835e-05	0.266363	0.0679698	1.30521	1.14241	1.4912	8.89768e-05
AC023510.2	0.0423394	0.287462	0.108597	1.33304	1.07747	1.64923	0.00811944
AC004847.1	0.00386329	0.100151	0.0337343	1.10534	1.03462	1.18089	0.00298948
AC019257.1	0.0116514	0.0589354	0.0157415	1.06071	1.02848	1.09394	0.000181154
AP005233.2	0.00260757	0.023939	0.0075076	1.02423	1.00927	1.03941	0.00142944
AC004816.1	0.0405706	0.10729	0.0308224	1.11326	1.048	1.18258	0.000499737
AL591845.1	1.71776e-06	0.081824	0.0144482	1.08526	1.05496	1.11644	1.4852e-08
AC105446.1	0.000133554	0.141947	0.0254843	1.15252	1.09636	1.21154	2.54771e-08
AC012170.2	0.00012195	0.446604	0.111709	1.563	1.25566	1.94556	6.38983e-05
ANKRD10-IT1	0.000133094	0.0460857	0.0137533	1.04716	1.01931	1.07578	0.000805515
AL139349.1	2.75078e-05	0.0930007	0.0197639	1.09746	1.05576	1.14081	2.53147e-06
AC008610.1	0.000253776	0.130013	0.0266577	1.13884	1.08087	1.19993	1.07639e-06
MIR503HG	0.0022975	0.0484616	0.0155181	1.04966	1.01821	1.08207	0.0017908
WDFY3-AS2	0.000253873	-0.324344	0.0737096	0.723001	0.625745	0.835374	1.08102e-05
AL355488.1	7.33692e-05	0.221968	0.042042	1.24853	1.14978	1.35577	1.29419e-07
LINC01614	0.014792	0.101947	0.0434222	1.10732	1.01698	1.20569	0.0188844
AC005519.1	0.0147091	0.286517	0.103907	1.33178	1.08639	1.63259	0.00582543
PDXDC2P-NPIPB14P	0.000695574	0.483471	0.0964759	1.62169	1.3423	1.95925	5.40594e-07
AC009133.1	0.00900833	0.137123	0.0425257	1.14697	1.05525	1.24666	0.00126204
AC025627.1	0.00619422	-0.121967	0.0566508	0.885178	0.792153	0.989126	0.0313217
AP006621.2	0.00926193	0.120909	0.0334915	1.12852	1.05682	1.20509	0.000306051
AC104564.3	0.000195707	0.301465	0.0781373	1.35184	1.15988	1.57556	0.000114252
AC116366.1	0.0245231	0.218404	0.0832086	1.24409	1.05688	1.46447	0.00867052
AC046143.1	0.00552274	0.552956	0.107925	1.73838	1.40695	2.14789	2.99921e-07
AC011374.2	0.00122574	0.269558	0.0599364	1.30939	1.16426	1.4726	6.87864e-06
LINC02446	0.0376796	0.122699	0.0244424	1.13054	1.07766	1.18602	5.16956e-07
AC100803.3	7.72027e-05	0.363697	0.0709904	1.43864	1.25177	1.6534	3.00401e-07
AC021078.1	0.000837808	0.119965	0.0352822	1.12746	1.05213	1.20818	0.000673453
AC000123.1	0.000235417	0.272387	0.069273	1.3131	1.14639	1.50405	8.42123e-05
PSPC1-AS2	0.000700789	0.518832	0.104688	1.68006	1.36841	2.0627	7.19703e-07
AL157392.4	0.00148599	0.419104	0.109983	1.5206	1.22574	1.88639	0.000138614
LINC00944	0.000218674	0.367166	0.0577007	1.44364	1.28927	1.61649	1.97487e-10
AL596442.2	0.0370163	0.174811	0.0540307	1.19102	1.07134	1.32407	0.00121474
HM13-IT1	2.74533e-06	0.278412	0.0567607	1.32103	1.18195	1.47648	9.34247e-07
AP001458.1	0.0227684	0.226913	0.0968787	1.25472	1.03773	1.51709	0.0191687
AC005332.5	0.000120696	0.311037	0.066669	1.36484	1.19766	1.55536	3.0803e-06
AC005840.2	0.000283749	0.301319	0.0701637	1.35164	1.17798	1.5509	1.75073e-05
AC002553.1	0.000185675	0.277966	0.0650347	1.32044	1.16242	1.49995	1.91904e-05
U62317.2	2.37062e-06	0.0623923	0.0100284	1.06438	1.04366	1.08551	4.92152e-10
AP002907.1	6.8366e-06	0.605078	0.133878	1.83139	1.40872	2.38089	6.19557e-06
AC011498.6	0.00516887	0.413549	0.109948	1.51218	1.21903	1.87582	0.00016903
AC027796.4	7.22857e-07	0.25789	0.0475676	1.2942	1.17899	1.42066	5.90884e-08
LINC00861	0.0366813	0.299331	0.0910535	1.34896	1.12848	1.61251	0.0010111
LINC01615	0.0128072	0.0830486	0.0151125	1.08659	1.05488	1.11926	3.89918e-08
LINC01871	0.00443192	0.156897	0.032239	1.16987	1.09824	1.24618	1.13495e-06
AC109460.2	0.00687325	0.275311	0.109975	1.31694	1.06159	1.63372	0.0123006
AL390728.6	0.00328301	0.0611662	0.0134786	1.06308	1.03536	1.09153	5.67875e-06
AC010168.2	0.000209118	0.329599	0.0908142	1.39041	1.1637	1.66128	0.00028411
AC007406.3	0.00948542	-0.0773549	0.0326591	0.925561	0.868172	0.986744	0.0178576
AC016957.2	0.0229816	0.562356	0.120932	1.7548	1.38449	2.22416	3.31614e-06
AC087741.1	0.000432379	0.264727	0.0548358	1.30308	1.17029	1.45093	1.38166e-06
AC110285.2	0.00262214	0.104484	0.029235	1.11014	1.04831	1.17561	0.000351669
PARD3-AS1	0.0165027	0.140555	0.0442354	1.15091	1.05533	1.25515	0.00148588
AC008870.2	1.04372e-05	0.79363	0.127531	2.21141	1.72232	2.83938	4.87571e-10
AP003469.4	9.96778e-05	0.179373	0.0338237	1.19647	1.11972	1.27847	1.13802e-07
AL645939.4	0.00261463	0.38427	0.0820082	1.46854	1.25049	1.72461	2.78936e-06
AC011462.4	6.67343e-07	0.187494	0.0348678	1.20622	1.12654	1.29154	7.56217e-08
AC092118.2	0.000230953	0.447837	0.104698	1.56492	1.2746	1.92138	1.89072e-05
AC010761.1	3.43783e-05	0.277191	0.0613757	1.31942	1.16988	1.48808	6.2929e-06
LINC01355	0.000558361	0.329054	0.0600571	1.38965	1.23534	1.56324	4.27706e-08
ALG13-AS1	0.000164962	0.186208	0.0786885	1.20467	1.0325	1.40556	0.0179621
AC025766.1	0.00135103	0.413345	0.122073	1.51187	1.19016	1.92053	0.000709053
LINC00926	0.000244184	0.489877	0.0920169	1.63212	1.36278	1.95468	1.01639e-07
AP001029.1	0.00392391	0.152912	0.0473577	1.16522	1.06193	1.27856	0.00124281
SCGB1B2P	0.00135078	0.211996	0.0414768	1.23614	1.13963	1.34083	3.20114e-07
AP000439.2	4.19646e-08	-0.0376369	0.00787444	0.963063	0.948313	0.978041	1.75622e-06
LINC01770	0.0267951	0.25383	0.0683354	1.28895	1.12738	1.47368	0.000203632
AC039056.2	0.00113812	0.456255	0.117973	1.57815	1.25236	1.98869	0.000109982
AL034397.3	0.0167968	0.164753	0.0409462	1.1791	1.08817	1.27763	5.73052e-05
LINC00106	0.0021983	0.0600922	0.0202827	1.06193	1.02055	1.105	0.00304924
AC003070.1	0.00599617	0.218031	0.0612489	1.24363	1.10295	1.40225	0.000371199
NALT1	8.38127e-05	0.371255	0.0723477	1.44955	1.25792	1.67038	2.87386e-07
RRN3P2	0.00421793	0.80423	0.162585	2.23498	1.6251	3.07373	7.55522e-07
AL022328.2	0.0469258	0.114986	0.0421617	1.12186	1.03288	1.2185	0.0063863
FOXD2-AS1	0.00145374	0.435776	0.0618706	1.54616	1.36959	1.7455	1.87676e-12
AF064858.2	0.00194933	-0.0394779	0.0168001	0.961291	0.930154	0.993471	0.0187807
AP001160.1	2.51716e-05	0.443369	0.0820495	1.55795	1.32651	1.82976	6.52884e-08
LINC01176	0.000754212	0.0802957	0.0290399	1.08361	1.02365	1.14707	0.00569203
AC108062.1	0.000442377	0.125132	0.0445449	1.1333	1.03855	1.23669	0.00496773
LINC01943	4.27796e-05	0.492401	0.0828246	1.63624	1.39106	1.92463	2.76275e-09
AP001160.4	0.000217822	0.10558	0.0455992	1.11136	1.01634	1.21525	0.0205914
AC006159.2	0.00421502	-0.391566	0.153818	0.675997	0.500051	0.913851	0.0109077
AL359881.1	8.42225e-06	0.193377	0.0494204	1.21334	1.10133	1.33675	9.11928e-05
AL136295.2	0.000554085	0.155332	0.0658194	1.16805	1.02668	1.32888	0.0182761
AC087500.2	0.0198115	0.22679	0.110894	1.25457	1.00949	1.55915	0.0408446
AC020915.2	0.0013333	0.121419	0.0428641	1.1291	1.03812	1.22805	0.00461651
ZKSCAN2-DT	0.000519487	0.468377	0.0871408	1.5974	1.3466	1.89491	7.66053e-08
INE1	0.000166958	0.321425	0.0669089	1.37909	1.2096	1.57234	1.55586e-06
AC129507.2	0.00979329	-0.144631	0.0666582	0.865342	0.759361	0.986114	0.0300269
ZNF32-AS2	0.00113924	0.387473	0.102749	1.47325	1.20453	1.80193	0.000162554
AP000240.1	4.13578e-06	0.338073	0.061345	1.40224	1.24339	1.58139	3.56766e-08
AC138028.4	0.00302897	0.166296	0.0632124	1.18092	1.04331	1.33668	0.00851965
AL138826.1	0.00134503	-0.0344762	0.0134095	0.966111	0.941051	0.991839	0.0101397
AC010201.2	0.0240571	0.2397	0.0735984	1.27087	1.10015	1.46807	0.00112651
AC156455.1	1.38404e-05	0.107814	0.0214687	1.11384	1.06794	1.16171	5.116e-07
AC008105.3	0.000205106	0.30636	0.054169	1.35847	1.22164	1.51063	1.55273e-08
AC068282.1	0.00276234	0.217889	0.0500098	1.24345	1.12735	1.3715	1.31905e-05
AL365330.1	0.0203485	0.151781	0.0708745	1.16391	1.01295	1.33735	0.0322298
OCIAD1-AS1	6.91961e-05	0.481771	0.100814	1.61894	1.32867	1.97262	1.76357e-06
AC004687.1	0.00254274	0.177768	0.0530324	1.19455	1.07662	1.32539	0.000802124
AL133410.1	0.00149342	0.63567	0.124653	1.88829	1.47898	2.41086	3.40508e-07
AC092119.2	0.000513574	0.577745	0.0982547	1.78202	1.46986	2.16046	4.10077e-09
LAMC1-AS1	0.000698818	0.505166	0.142597	1.65726	1.25318	2.19164	0.000396195
SNHG20	0.012984	0.139536	0.0463642	1.14974	1.04987	1.25911	0.00261628
AC004148.2	0.000589315	0.217879	0.0443851	1.24344	1.13984	1.35645	9.16202e-07
AC127502.2	8.22143e-05	0.186653	0.0336451	1.20521	1.1283	1.28736	2.89436e-08
AP000873.2	0.00418043	0.485072	0.170783	1.62429	1.16223	2.27005	0.00450729
AL162586.1	0.000506157	0.23797	0.0497169	1.26867	1.15088	1.39852	1.69706e-06
AL513320.1	0.00359564	0.244908	0.0596004	1.2775	1.13666	1.4358	3.97093e-05
AC105020.1	0.00064838	0.150643	0.0430445	1.16258	1.06852	1.26492	0.000465789
AC007038.2	0.000232214	0.155096	0.0401691	1.16777	1.07936	1.26342	0.00011289
ASMTL-AS1	0.00193255	0.0512526	0.0107493	1.05259	1.03064	1.075	1.8608e-06
LINC01126	0.00502814	0.470415	0.137161	1.60066	1.22334	2.09435	0.000604342
AP000692.1	0.00409263	0.312938	0.115719	1.36744	1.08995	1.71557	0.00684492
AL445222.1	0.00701271	0.523315	0.123433	1.68761	1.32497	2.14951	2.23867e-05
AL513327.1	0.000893546	0.24762	0.076165	1.28097	1.10334	1.48721	0.00114959
AL359504.2	0.000780638	0.48167	0.11055	1.61878	1.30342	2.01042	1.31848e-05
AC098613.1	0.010775	0.15566	0.0598366	1.16843	1.03913	1.31382	0.00928388
AC005632.2	0.0114983	0.421442	0.147069	1.52416	1.14247	2.03336	0.00416198
AC048382.2	0.000452961	0.416271	0.114747	1.5163	1.21091	1.8987	0.000285907
AL035446.1	0.0477332	0.123377	0.0441496	1.13131	1.03753	1.23357	0.00519761
AC020907.4	2.06987e-05	0.305547	0.054592	1.35737	1.21963	1.51066	2.18202e-08
AC084036.1	0.000222543	0.076564	0.0181639	1.07957	1.04181	1.1187	2.49593e-05
AC138207.4	0.000847424	0.270263	0.0759121	1.31031	1.12916	1.52051	0.000370553
HOXB-AS1	0.000131312	0.0985881	0.02858	1.10361	1.04349	1.1672	0.000561514
AC010245.2	0.00478674	0.632274	0.129595	1.88189	1.45976	2.42608	1.06711e-06
AL139287.1	0.00763606	0.0421571	0.0175226	1.04306	1.00784	1.0795	0.0161342
AC020558.2	2.55457e-05	0.602712	0.119492	1.82707	1.44558	2.30922	4.55997e-07
AC010487.2	0.0308814	0.154444	0.0584701	1.16701	1.04065	1.30871	0.00825611
AC011468.1	7.23706e-05	0.198648	0.0388261	1.21975	1.13038	1.3162	3.11511e-07
MMP25-AS1	0.0022574	0.163556	0.0444905	1.17769	1.07935	1.285	0.000236732
AL157871.2	0.00548186	0.205534	0.0644067	1.22818	1.08253	1.39343	0.00141685
SNHG3	8.13415e-07	0.135027	0.0193686	1.14457	1.10193	1.18885	3.13667e-12
AC007546.1	0.0035678	0.218107	0.0721659	1.24372	1.07968	1.43268	0.00250863
AL157394.1	0.000102979	0.472587	0.112927	1.60414	1.28564	2.00154	2.85309e-05
AL354836.1	0.0116471	0.0484594	0.0103672	1.04965	1.02854	1.0712	2.94965e-06
COLCA1	0.00521197	-0.192956	0.0951286	0.824519	0.684269	0.993514	0.0425228
LINC02061	0.000442599	-0.324435	0.107413	0.722936	0.585692	0.892339	0.00252412
AC084117.1	8.39999e-05	0.0592064	0.019402	1.06099	1.0214	1.10212	0.00227658
AL158163.1	0.0251718	0.361201	0.142351	1.43505	1.08567	1.89687	0.0111682
AC090948.3	0.00594632	0.385285	0.103744	1.47003	1.19956	1.8015	0.000204155
CR936218.1	0.000247833	0.260941	0.0781993	1.29815	1.11368	1.51317	0.000847273
AC090589.3	0.00115658	0.296109	0.0713988	1.34462	1.16903	1.54658	3.36476e-05
AC079684.1	0.00243157	0.162486	0.0799885	1.17643	1.00573	1.37611	0.0422179
PVT1	0.000453394	0.135236	0.0302499	1.14481	1.07891	1.21473	7.79976e-06
AC007743.1	9.5103e-05	-0.556247	0.140571	0.573357	0.435282	0.75523	7.58806e-05
AC073611.1	6.87545e-08	0.189835	0.0336364	1.20905	1.13191	1.29144	1.66391e-08
AL355075.2	0.00346895	0.304328	0.107124	1.35571	1.09897	1.67245	0.00449871
AC004253.1	5.64617e-05	0.41024	0.0929412	1.50718	1.25618	1.80833	1.01488e-05
MIAT	2.00156e-05	0.0645765	0.0231042	1.06671	1.01948	1.11612	0.0051898
AC084824.5	3.14086e-05	0.302455	0.0512816	1.35318	1.22378	1.49625	3.6809e-09
GARS-DT	0.000787972	0.250768	0.0664117	1.28501	1.12818	1.46365	0.000159391
AL158152.2	0.00955026	0.283919	0.060825	1.32832	1.17904	1.49651	3.04455e-06
AC009120.2	0.000927063	0.232506	0.0495708	1.26176	1.14494	1.3905	2.72691e-06
AC116407.2	0.000794465	0.267529	0.0542174	1.30673	1.175	1.45324	8.04051e-07
AC093484.4	0.000291201	0.377454	0.103227	1.45857	1.1914	1.78564	0.000255632
AP000844.2	0.00571475	0.146453	0.0345314	1.15772	1.08196	1.23879	2.22369e-05
AC018638.7	0.0159849	0.352832	0.093653	1.42309	1.18445	1.70982	0.000164928
AL117209.1	0.00486411	0.279664	0.105319	1.32269	1.07599	1.62594	0.00792136
AC106782.6	0.00547706	0.331903	0.0992074	1.39362	1.14736	1.69274	0.000821197
AC073335.2	3.47551e-06	0.136714	0.0264176	1.1465	1.08865	1.20743	2.2776e-07
AC026356.2	9.94256e-06	0.367755	0.0677846	1.44449	1.26478	1.64973	5.78433e-08
AC005785.1	1.02365e-08	0.473719	0.0824261	1.60596	1.36638	1.88753	9.07347e-09
AC048341.2	2.38597e-06	0.0901966	0.017206	1.09439	1.0581	1.13193	1.5871e-07
AC138932.5	0.00105313	0.631791	0.133889	1.88098	1.44683	2.4454	2.37269e-06
AC040970.1	0.000635505	0.271523	0.0678631	1.31196	1.14856	1.4986	6.30661e-05
AL138724.1	0.00205567	0.482757	0.0907273	1.62054	1.35654	1.93591	1.03215e-07
LINC02100	1.24229e-06	0.281066	0.0472838	1.32454	1.20731	1.45316	2.77743e-09
VPS9D1-AS1	6.85402e-06	0.410844	0.0641647	1.50809	1.32987	1.71019	1.52388e-10
AC005899.6	0.000807053	0.151747	0.045131	1.16387	1.06534	1.27151	0.000772735
LINC00174	3.54208e-05	0.190497	0.0440932	1.20985	1.10968	1.31906	1.55798e-05
C5orf56	0.0158626	0.215322	0.0842465	1.24026	1.05148	1.46293	0.0105926
LINC02084	0.0218084	0.118117	0.0473192	1.12538	1.0257	1.23474	0.0125542
AL117379.1	5.72964e-05	0.249292	0.0443882	1.28312	1.1762	1.39975	1.95239e-08
AC084876.1	1.42156e-06	0.492474	0.0751281	1.63636	1.41231	1.89595	5.55972e-11
AL590560.1	9.48176e-05	0.109197	0.0225084	1.11538	1.06725	1.16569	1.22591e-06
AC010201.1	0.000136415	0.47274	0.0974676	1.60438	1.32539	1.94211	1.23319e-06
PTOV1-AS2	3.97128e-05	0.121951	0.0258677	1.1297	1.07385	1.18845	2.42385e-06
AC005261.3	2.13564e-06	0.197749	0.030548	1.21866	1.14783	1.29385	9.58282e-11
AP002807.1	1.13939e-05	0.395629	0.0608684	1.48532	1.31828	1.67352	8.04539e-11
SNHG12	0.00678874	0.0386021	0.0116309	1.03936	1.01593	1.06332	0.000903654
