# Supplementary material for: Identification and experimental validation of a tumor-infiltrating lymphocytes–related long noncoding RNA signature for prognosis of clear cell renal cell carcinoma
Source: Front Immunol. 2022 Nov 24;13:1046790. doi: 10.3389/fimmu.2022.1046790 (PMC9730408; doi:10.3389/fimmu.2022.1046790)
Supplement: Supplementary file 4 [file Table_4.xlsx]

## Sheet: lasso.SigExp
id	futime	fustat	AL031670.1	AL590094.1	LINC02027	LINC01843	AC005586.2	LINC00894	LINC00460	AC147651.1	AC103706.1	AC026401.3	AC147651.3	AC016773.1	LINC00944	LINC01615	AP000439.2	FOXD2-AS1	AL162586.1	AC020558.2	LINC02100	AC084876.1
TCGA-CJ-4920	0.380822	1	0.673528	0.915514	1.36084	1.56302	1.29201	0.404769	5.47592	6.77461	0.345076	4.43438	1.03556	0.898933	0.583603	1.21411	5.58583	2.09042	1.3636	0.748149	0.302918	0.281179
TCGA-BP-5177	0.80274	0	0.264883	0.427334	1.30824	1.58478	0.0423434	0.243824	0.0615302	20.8187	0.548063	6.00736	3.05446	0.287243	0.564232	0.891079	8.29895	3.23479	0.970025	0.289772	0.595654	0.3041
TCGA-B0-4842	4.72329	1	0.135463	1.53444	0.266097	2.45596	2.95045	0.025082	7.57174	14.4572	1.76845	4.88059	6.44664	0.254247	0.525752	0.795332	0.0624139	1.23711	0.373067	0.284984	1.23753	0.0353451
TCGA-BP-4343	5.23836	1	0.197411	4.48196	0.664771	1.46572	0.157787	0.131289	3.27549	3.66122	0.0555724	1.04816	6.86536	0.0940989	1.01818	4.99416	6.28895	0.804604	0.218308	0.118659	2.14036	0
TCGA-MW-A4EC	1.36438	0	0.405163	0.501657	1.91661	6.96086	0.300708	0.658329	0.0504192	9.27432	0.228112	2.06342	1.98642	0.458677	2.08969	0.183691	33.8951	0.895127	1.27522	0.608836	0	0.090613
TCGA-B8-4143	1.94247	1	2.01645	2.06024	0.0707322	2.32298	0.780674	2.60352	4.3364	1.36345	1.58319	3.72812	6.0553	3.67949	2.87792	1.49987	1.42263	3.31001	5.33756	2.09456	2.39122	1.24957
TCGA-CJ-5675	6.65753	0	0	0.863223	5.40827	6.54793	0.131499	0.0447611	0.150138	14.1842	0.277883	3.77936	2.77475	0.176449	3.69966	0.07459	15.0522	0.996432	0.272906	0.0988904	1.38737	0.0490595
TCGA-BP-4760	6.46849	0	0.341088	0.108717	0.0273475	0.206132	0.214206	0.0283553	0.0707427	1.53873	0.0960184	1.47838	1.91754	0.101615	0.0439804	0.448458	0.0673517	0.909477	0.486	0.143514	0.0684837	0.0254276
TCGA-B0-5113	0.983562	0	1.20733	0.844476	1.63647	4.73572	0.455187	0.841158	0.0264578	13.0017	0.47133	3.40387	1.81375	0.703077	1.34056	0.867533	10.6846	1.4942	1.72269	0.9393	0.640322	0.356623
TCGA-BP-4340	1.53973	1	1.20372	0.263582	3.3779	4.50269	0.0995294	1.92356	0	4.83039	0.388516	2.92799	0.816726	0.553989	0.0674361	0.052692	79.3091	0.774734	2.28625	0.960552	0.116675	0.95306
TCGA-B8-A7U6	1.35616	0	0.711041	0.507402	1.59626	1.83191	0.149559	0.498901	0.086931	11.3801	0.995546	5.5352	3.59616	0.374605	1.12142	0.166274	11.7594	1.39699	1.23676	0.535364	0.315582	0.19529
TCGA-B0-5400	3.10137	0	0.323835	0.423253	0.167769	1.55059	0.577404	0.266198	0.361655	1.83549	1.3499	5.04487	2.48494	0.623382	3.01284	0.711507	0.459093	0.896686	0.422745	0.146736	0.210064	0.571968
TCGA-BP-4994	3.58356	0	0.491797	0.331994	0.368022	1.21856	0.445496	0.85336	0.0571201	7.05573	0.742982	1.39264	0.660124	0.232469	0.514914	0.0832415	5.63459	0.450222	0.688187	0.275901	0.18432	0.188202
TCGA-A3-3349	3.79452	0	1.33769	0.364339	0.946621	2.98762	0.20919	0.606132	0.101326	14.489	0.687648	2.88953	2.95413	1.14011	0.188982	0.756777	7.3692	2.69838	2.20781	0.783082	0.408712	0.758764
TCGA-AK-3455	1.87123	1	1.17735	0.792716	1.96539	4.15963	0.265421	0.939057	0	2.01255	0.505647	3.34312	2.54178	0.881377	2.44141	0.114968	22.5885	0.627859	0.889816	0.381059	0.509146	1.35481
TCGA-CW-5585	7.14795	0	0.185286	0.120133	3.78987	10.8118	0.0164551	0.13505	0.0239114	19.7444	0.365115	1.7021	0.998586	0.137386	0.0148656	0.313615	52.303	1.75112	0.655855	0.138596	0	0.19338
TCGA-BP-4981	3.00548	1	0.940069	0.527628	0.199635	1.38191	0.324922	1.40861	0.0737737	12.3024	1.40185	7.32317	2.9763	1.80148	0.889776	0.403166	0.163887	1.40234	2.39039	0.662794	0.35709	1.43192
TCGA-CJ-5686	5.58356	0	0.268537	0.21626	2.48099	2.14718	0.330212	0.181402	0.0239919	2.63341	0.56987	2.31889	1.05866	0.224004	0.947144	0.458897	4.70163	0.391062	0.319807	0.173828	0.929032	0.258709
TCGA-A3-A8OV	0.931507	0	0.429053	0.794226	2.09842	4.57466	0.269449	0.379378	0.0177974	38.8546	0.603906	2.02237	3.02911	0.690237	0.376195	0.0389044	21.2369	1.08683	1.20443	0.567368	0.0861454	0.0639707
TCGA-AK-3447	3.33425	0	0.0324391	0.0612416	0	0.372479	0.0259281	0.0205932	0	0.189701	0.44746	0.196842	0.148439	0.0541192	0.0117117	0	0	0.0172991	0.0193162	0.0545957	0	0
TCGA-B0-5702	4.39726	0	0	0.596806	1.09292	3.06818	0.222351	0.0147168	0	6.26325	2.74091	8.12377	3.62796	0.348082	0.903925	0.0882866	0.384521	1.52061	0.227769	0	0	0
TCGA-CJ-4918	0.254795	1	0.673194	0.513945	0.0781706	0.505037	0.278313	0.108068	0.363982	5.13138	0.274461	2.88765	1.89078	0.290459	0.393904	0.987194	0.128346	2.20971	1.36845	0.293017	0.195755	0.242276
TCGA-B0-4848	2.41918	1	0.228542	1.55214	0.439773	4.14348	1.48745	0.072542	3.96266	6.75881	0.353847	2.79836	2.53977	0.190641	4.18452	0.290122	0.361025	1.1143	0.486027	0.247268	1.56015	0.2726
TCGA-BP-5194	1.11781	0	0.306223	0.698686	1.83997	3.78832	0.071988	0.0781405	0.115068	21.8684	0.266218	2.58231	3.00033	0.135233	0.578802	0.228668	31.3221	0.989423	0.359325	0.363797	0	0.2256
TCGA-B2-5635	0.863014	0	1.7199	0.446504	4.28729	2.61251	0.104214	2.69922	0.0511822	5.92391	0.622022	2.94699	1.57595	0.70272	1.09633	0.17718	29.0705	0.480633	2.25945	0.143912	2.47119	1.93706
TCGA-B0-5096	0.186301	1	0.497207	0.998909	0	0.477233	1.28574	0.120686	26.7342	0.820975	0.115267	1.95222	6.26344	0.0487944	0.675802	2.45046	0	0.733064	0.296067	0.147672	1.56204	0.152625
TCGA-CZ-5986	1.02192	0	0.342119	0.182674	2.04812	3.21619	0.0607666	0.277515	0.0220754	11.8707	0.299627	3.40231	1.14804	0.0951278	0.494069	0.12064	32.927	1.34807	0.509296	0.319885	1.17538	0.238042
TCGA-A3-3380	1.55342	0	1.36445	0.261497	0.969998	6.45927	0.145411	0.822879	0.0132063	18.6181	0.896238	2.22512	2.22689	0.910542	0.443355	0.562934	25.0418	3.12883	3.10773	1.01424	0.0639229	0.308545
TCGA-BP-4329	2.31507	1	0.310408	2.21088	0.174214	3.67142	0.336712	0.25101	0.0257518	25.1021	0.4806	2.13583	1.46098	0.240436	0.968592	0.0985118	0.715092	1.60214	0.957184	0.298527	0.560914	0.532231
TCGA-B0-4712	3.66301	1	0.265858	3.5673	0.705358	1.88419	0.424991	0.168773	3.92996	0.11307	0.452446	7.14955	12.9839	0.302412	5.41002	4.29537	2.33849	1.7851	0.338203	0.183045	2.10604	0.201797
TCGA-B0-4691	0.380822	1	0.575767	4.35693	0.705043	1.86631	1.92448	0.556574	0.501547	11.4173	1.2635	4.68483	7.28126	1.17888	1.60629	1.02992	7.95843	1.87716	0.958412	0.550584	0.735654	1.61155
TCGA-CZ-5982	5.59452	0	0.368177	0.412834	0.330618	4.39072	0	0.16361	0.0142541	15.7317	0.120918	2.49475	3.68399	0.143323	0.540562	0.218112	21.0121	1.18459	0.67232	0.227205	0.137989	0.256173
TCGA-BP-4962	4.89041	0	0.0611819	0.808533	2.01449	8.60272	0.423814	0.127308	0.165807	3.24392	0.582715	2.05736	2.35169	0.289203	0.743659	0.983786	14.7335	0.766737	0.425033	0.137294	1.26117	0.148994
TCGA-CZ-5466	1.87671	0	0.215284	1.88965	2.03679	3.01097	0.884946	0.0455559	0.642968	20.8268	0.393925	2.49606	2.6739	0.256546	0.977118	0.214729	2.83402	0.959455	0.412049	0.284685	1.90189	0.224688
TCGA-AK-3450	4.13151	0	0.368602	0.289197	2.60071	8.22618	0.0420882	0.28414	0.0458695	6.03553	0.28535	2.47633	2.40956	0.131775	0.0855505	0.233961	1.98945	1.57956	0.634947	0.376649	0.0740079	0.522097
TCGA-CJ-4876	5.35616	0	0.439178	0.56531	2.37242	3.91482	0.175514	0.583741	0.605729	1.79779	0.622021	5.55891	1.50724	0.664004	1.97208	0.156801	26.6847	1.53697	1.60177	0.716047	0.308624	1.34644
TCGA-B0-4834	5.72603	1	0.407092	0.0960682	0	0	0.2237	0.716073	0	0.0595159	1.72973	1.48601	0.325994	0.27591	0.0183719	0.0968968	0.0234456	0.257799	1.10598	0.492447	0	0.0531093
TCGA-B0-5713	5.10959	0	0.468674	0.349901	3.9982	3.88034	0.112381	0.156201	0	11.0453	0.277063	4.46141	1.17954	0.234571	1.03217	0.282605	49.0613	0.718562	0.767462	0.256356	0.329352	0.122287
TCGA-BP-5009	2.99178	1	1.13778	1.28274	0.880784	1.06697	1.19164	0.330012	1.02529	9.22329	0.521855	3.58595	4.23692	0.801821	1.01278	0.697273	1.06652	1.02521	1.30244	0.940943	0.330849	0.429949
TCGA-CJ-4900	4.69589	1	0.794804	1.38508	0.480391	1.34862	0.95291	0.954139	1.26043	4.14739	2.28906	6.0518	4.89591	1.91249	0.783602	0.582095	7.8029	2.29859	1.78388	0.565937	0.601498	0.957141
TCGA-BP-5186	1.89863	0	0.574852	0.419304	2.79613	4.02409	0.134012	0.144452	0.0278194	10.5052	0.40119	2.16197	1.2714	0.239761	0.328609	0.0912182	59.3727	1.60943	1.05543	0.40312	0.134656	0.274983
TCGA-A3-3370	6.23014	0	1.5372	0.358047	1.62278	7.00057	0.321792	0.869362	0	6.29258	0.558946	2.19314	1.64129	0.809057	1.39407	0.243925	18.5664	2.27873	1.71627	1.18577	0.41152	0.477485
TCGA-B0-4810	1.30959	1	0.919214	1.44352	0.515901	4.48578	0.58777	0.68566	1.70821	4.89168	1.92456	4.89802	5.23678	1.91694	2.25671	1.83786	11.7527	1.9179	3.03098	0.657498	0.64596	1.60694
TCGA-CJ-4916	3.76164	0	0.823888	0.562069	3.0056	1.53106	0.197556	0.669036	0.0837298	5.37209	0.811755	3.98388	2.56363	0.82471	1.50958	0.248398	2.37251	1.14234	1.92558	0.970634	2.20009	1.26832
TCGA-B0-4846	3.28767	1	1.24684	0.34826	2.38748	1.50702	0.449437	0.538031	0.0141976	8.80687	0.746722	3.35642	1.27534	0.407871	3.05399	0.108624	5.74474	1.27768	1.06272	0.432035	1.37442	1.53095
TCGA-CJ-4638	1.18082	1	0.56698	2.21215	1.27285	2.6498	3.23267	3.09943	0.504868	24.3589	1.71313	4.21455	2.45609	2.64855	1.10538	0.0479835	5.29431	1.34046	2.56587	1.2087	4.03747	1.57799
TCGA-BP-5184	3.10411	0	0.214767	0.473911	1.44644	3.02229	0.0735685	0.0746622	0.0890869	23.8628	0.332521	2.58316	2.16207	0.127965	0.343386	0.155792	7.49213	1.28439	0.538946	0.309821	0.344968	0.0960637
TCGA-B0-5116	1.8	0	0.265597	1.85234	0.10841	0.714997	1.91058	0.0434292	0	11.7759	0.356843	4.10237	1.591	0.040282	2.27521	0.475091	2.87018	0.572987	0.337871	0.203184	0.0678702	0.176399
TCGA-CZ-4857	3.92329	1	1.18736	1.59459	2.66558	1.61452	2.8471	0.471103	9.80861	0.31246	0.818909	2.94951	2.28197	0.7676	1.704	1.31888	1.36767	2.14494	1.06054	0.974193	0.917832	0.464709
TCGA-B0-4718	1.68767	0	0.758743	0.23988	0	0.62747	0.127674	1.56331	0.0231907	2.84906	1.49514	7.90568	1.7177	1.73219	2.14822	0.659022	0.883165	3.88651	4.37534	1.78105	1.34701	2.58405
TCGA-B0-5696	4.73151	0	0.0225823	0.290679	1.62229	7.13754	0.198546	0.0262823	1.27208	4.27872	0.400495	4.65902	1.40536	0.0565121	1.54908	0.344005	14.4417	1.10191	0.336172	0.0760129	0.317386	0.094275
TCGA-BP-4326	4.45205	1	1.63651	0.318824	0.0992948	0.347487	0.159085	0.818951	0.513713	0.129326	0.544732	2.31485	1.57867	0.350503	0.167671	1.08084	0.122272	1.18525	1.91603	0.874669	0	0.69243
TCGA-BP-4972	4.11507	0	0.904501	0.395853	0.998366	3.32529	0.108443	0.33176	0.131318	11.9541	0.475296	2.93865	1.1727	0.226351	0.0979673	1.05253	29.1859	1.36667	0.951518	0.507431	0.0847495	0.283203
TCGA-BP-5169	0.528767	0	0.309648	3.77321	0	0.952669	0.922486	0.25614	0.539465	0.559699	1.46997	6.06389	3.50367	1.5263	0.518318	1.39366	2.04924	2.22174	1.13144	0.379013	0.474762	0.470071
TCGA-B2-5633	0.980822	0	2.10932	1.07229	0.887852	7.42423	0.275907	2.1968	9.84606	7.61394	0.631898	2.83788	3.38066	0.499896	1.83929	0.481011	8.95584	0.926408	2.03735	0.434007	1.35938	1.31553
TCGA-B0-5693	8.4274	0	0.363533	0.662314	1.03584	4.42772	0.17881	0.233739	0.0162396	24.1372	0.330627	2.60893	2.30331	0.303246	0.111057	0.319491	5.30832	2.42331	1.04905	0.305917	0	0.145928
TCGA-BP-4969	4.91507	0	1.32023	0.207384	4.92304	6.69393	0.0536561	1.16957	0	36.3783	0.970078	3.68311	2.29364	1.15729	0.6867	0.298265	27.4245	2.22552	6.74885	1.28046	0.314497	1.02759
TCGA-BP-4165	8.32055	0	1.10449	0.668727	2.47955	2.35474	0.220701	0.697915	0.106902	40.7633	0.392971	4.07246	2.80782	1.12607	0.697834	0.21421	13.2877	2.80595	1.67161	1.21344	0.172481	0.54435
TCGA-CJ-4870	4.10411	0	0	2.06051	0.339998	4.14363	0.0660275	0.0640957	0	43.4133	0.244175	1.56647	2.72167	0.068909	0.12924	0.349558	21.4412	1.96038	0.631273	0.11586	0	0.114956
TCGA-B8-5552	1.07397	0	0.708628	0.285045	1.66542	2.59626	0.230098	0.107778	0.01286	15.6694	0.414551	2.36834	1.92531	0.073889	0.0639601	0.590341	27.1604	1.38169	0.804361	0.204984	0.124494	0.0924477
TCGA-BP-4164	2.71781	1	1.16061	0.936196	1.21591	6.68664	0.340139	1.18294	0	12.5335	0.26682	3.9908	1.34541	0.290441	0.53076	0.049111	40.1413	1.98057	2.30365	0.91155	4.34983	0.363391
TCGA-BP-4987	3.07945	0	0.973673	1.06949	1.02007	4.6028	0.190237	0.673056	0.0125653	44.2356	0.277141	2.56025	4.19803	0.649763	0.117177	0.288407	14.0965	1.8635	3.02132	1.01964	0.0608205	0.316153
TCGA-BP-4769	5.13973	0	1.31479	0.188811	0	0.0648632	0.278807	0.176017	0.0155824	0.972863	0.343684	3.03252	2.89768	0.447653	0.290624	0.647186	0.0741773	1.91743	1.31816	0.496754	0.0754239	0.0280045
TCGA-BP-4161	7.52329	0	1.68287	1.03213	2.77793	2.16864	0.514299	0.775062	0.0574878	5.61531	0.804659	4.63656	2.64994	0.908335	2.12652	0.314165	1.02623	1.04921	1.67996	0.957985	2.43478	1.16231
TCGA-BP-5010	2.40548	1	0.778349	0.89235	0.349473	0.225784	0.696776	0.345881	4.41162	4.44247	0.828236	6.02188	3.61865	1.01286	0.494581	1.24497	0.229516	2.07539	1.39043	0.602589	0.437576	0.617385
TCGA-B2-3923	0.991781	0	2.06313	0.0980584	0	0.0595573	0.146252	3.42585	0.0139601	0.606094	1.53481	1.99517	0.63487	0.673607	0.0274114	0.0294738	0.0764397	0.126712	2.24331	0.065273	0.543618	0.282624
TCGA-AK-3445	3.50685	0	0.812726	3.74465	0	0.453378	1.39914	0.300965	1.307	1.60862	1.44752	3.17712	2.34581	0.808322	2.23453	1.68646	2.01632	1.95868	1.34947	0.999571	1.93305	0.619859
TCGA-B2-4102	0.553425	0	1.40856	0.237351	3.82336	4.36457	0.122819	1.10284	0.0446179	7.60813	0.403729	1.88427	1.92193	0.833164	0.813668	0.130044	15.0093	0.983336	3.03473	0.732743	0.791874	0.561308
TCGA-B0-5083	2.86301	1	0.0591478	0.208102	0.0663924	0.0714902	0.425482	0.0281614	0	0.311301	0.291383	1.32348	1.10969	0.049339	0.11745	0.638223	0.109008	0.53622	0.167296	0.0746601	0	0
TCGA-B0-4697	1.58356	1	1.25751	0.992785	0	0.709298	0.737081	1.66756	1.3145	0.392204	3.88219	8.3937	12.5827	3.49658	2.14897	1.64956	0	3.24127	3.41952	0.846569	1.41391	2.3624
TCGA-B2-3924	1.01644	0	2.22573	1.24864	2.5374	4.01219	0.204048	2.28165	0.0538392	10.7395	0.307754	3.81316	2.58519	0.813497	3.749	0.667925	6.48504	0.844406	2.24459	0.316356	11.7397	1.55017
TCGA-DV-A4VZ	1	0	0.937833	0.129804	0	0.0182828	0.459429	2.10617	0.0351372	0.566127	2.77206	2.63888	1.21822	1.03466	0.0546116	3.39878	0	1.08899	2.45895	2.54579	0	0.599909
TCGA-B0-4821	3.36986	1	0.741012	2.1069	0.471338	2.71678	0.848932	0.925146	1.10451	0.202224	2.09295	8.97423	2.5092	4.24446	0.633159	1.03475	0.842161	2.88472	1.87529	1.55892	5.8322	2.93885
TCGA-CZ-5459	4.15068	0	0.389793	0.823369	1.88477	3.11672	0.33552	0.145932	1.07958	25.495	0.531764	2.97933	1.61902	0.250116	1.33152	0.171285	0.828898	1.78287	0.562411	0.302782	0.168566	0.281644
TCGA-B0-5108	2.49589	0	0.922087	0.523457	0.238852	1.14308	0.151181	0.322701	0.0274607	1.82508	0.745442	3.21009	2.83457	0.295835	0.614597	1.44067	0.108935	1.31128	1.8795	0.656569	0.398756	0.444169
TCGA-CZ-4862	5.04932	0	0.796062	0.244787	2.90409	1.1025	0.265116	0.57204	0.0963118	3.9958	0.555573	3.09456	2.15528	1.10675	0.514938	0.421067	3.30103	1.80423	1.63933	0.334947	1.11884	0.623127
TCGA-MM-A564	1.66301	0	0.108816	2.84492	0.0407146	0.241124	0.115966	0.518092	0.421283	13.2783	2.18	5.72256	3.15357	1.54309	1.00835	0.552544	0.100272	3.55912	1.87907	0.946216	0	0.794982
TCGA-CJ-4881	5.51781	0	0.759007	1.05608	2.40378	0.606133	1.94998	0.527726	2.5817	2.50464	1.84286	3.55706	2.87776	1.04015	1.45823	2.78733	1.6736	1.78529	1.6787	0.4106	1.37154	1.24483
TCGA-B0-5077	3.60822	1	1.39388	0.58098	1.85518	5.01814	0.68438	0.855376	0.0809468	34.4916	1.23602	3.54939	2.22329	0.913571	1.1934	0.26542	6.18369	1.40702	3.17179	1.10594	1.62321	0.727385
TCGA-B0-5092	1.25753	1	1.99493	1.02188	1.89477	1.83623	0.147186	1.68208	0.534698	4.12802	1.96555	6.8907	5.39292	3.3282	2.09424	1.32467	12.5853	2.37322	2.06512	1.00725	3.70964	1.53753
TCGA-EU-5905	0.326027	0	0.196609	0.337433	0.044138	7.03402	0.377151	0.091529	0.616553	2.7594	0.193713	1.22285	0.935654	0.262407	0.638846	0.474212	3.33358	1.14284	0.737559	0.330897	0	0.164158
TCGA-BP-5168	4.00822	1	0.382558	0.429297	1.75069	3.66353	0.0470419	0.0342492	0.0170894	21.2358	0.492901	3.63831	2.07374	0.0490949	0.339981	0.242819	13.6128	1.16914	0.692157	0.123818	0	0.0921391
TCGA-B4-5832	0.424658	0	0.231523	1.68213	11.9545	0.349794	0.123368	0.0244961	0.425765	0.0902615	0.34217	1.34635	0.2472	0	0.390078	0.269414	0.14223	0.102889	0.0919085	0	0.542328	0.402727
TCGA-DV-5575	2.75616	0	0.304818	0.461322	0.902041	3.9522	0.17719	0.111413	0.144832	11.3435	0.40954	3.42605	2.71357	0.115577	0.260119	0.123121	11.1588	1.34476	0.585773	0.326464	0	0.318133
TCGA-CW-5580	5.38082	1	0.275774	0.801458	1.21757	2.93322	1.20497	0.198411	0.512481	10.9019	0.362284	2.41249	1.29557	0.122689	0.630575	0.606808	3.71019	1.3579	0.509059	0.170182	0.310072	0.134316
TCGA-B0-5692	4.07397	0	0.0553085	1.08688	2.60748	3.14194	0.110518	0.207741	0	15.0399	0.163482	3.56589	2.55618	0.392159	2.19652	0.0877641	3.05796	0.516161	0.510477	0.18617	0.544138	0.346347
TCGA-CJ-4640	5.47397	0	0.261901	0.179796	0.721586	1.03599	0.0761211	0.103284	0.221227	10.0805	0.211127	2.02265	1.59065	0.238329	0.257879	0.438256	5.3972	0.717378	0.49621	0.200356	0.401555	0.198794
TCGA-A3-3316	4.09041	0	1.32198	1.16989	1.06656	2.6714	0.825499	0.515776	0.359866	2.65747	0.936182	3.7289	2.64657	0.792603	1.2827	0.707987	0.456822	1.0024	1.52518	0.695289	0.696749	0.431166
TCGA-BP-4797	3.03288	0	0.272993	0.602394	3.41451	4.90225	0.763696	0.0928409	0.0566197	5.51911	0.441884	1.93755	2.12363	0.0487974	0.478722	0.27229	1.90467	0.587527	0.371558	0.114863	0.876987	0.0610539
TCGA-BP-5195	2.05205	0	0.361452	0.744416	0.0477322	1.22069	0.0339885	0.0742367	0.0370422	6.93802	0.377077	3.37059	2.6269	0.0354718	0.660162	0.418359	0.509406	1.29259	0.531745	0.250489	0.179296	0.0887625
TCGA-B0-5691	9.4	0	0.23243	0.345723	3.6091	2.64544	0.371554	0.221328	0.0224965	5.79937	0.34351	1.55731	1.13449	0.226199	0.727268	0.393411	4.5335	1.38411	0.761215	0.22819	0	0.283013
TCGA-BP-5006	2.30137	0	0.464523	0.544206	1.15619	4.55267	0.290571	0.314123	0.0469151	11.2675	0.517379	3.35491	1.64505	0.202168	1.39272	0.0512773	13.4185	1.50787	1.24472	0.611844	0	0.126473
TCGA-CZ-5469	2.59178	1	0.194188	3.65772	0.0817396	0.366733	3.91907	0.300483	1.5365	20.8948	0.478319	7.01477	4.66508	0.688433	2.25224	3.55901	0.111838	5.7409	0.505885	2.30817	0.341154	0.532008
TCGA-BP-4999	3.46849	0	0.993071	0.417278	1.24924	4.12861	0.0821116	0.434777	0.0099432	10.3932	0.573572	2.55844	1.48862	0.428475	0.389443	0.293428	10.9181	2.95837	1.72812	0.633963	0.192514	0.196568
TCGA-EU-5904	1.50959	0	0.240824	0.326521	1.97334	5.98164	0	0.188553	0.0279707	9.91454	0.379644	2.94092	1.30035	0.120532	0.217365	0.336285	12.3385	1.70165	0.623795	0.283718	0	0.100537
TCGA-BP-5189	2.25205	1	0.331496	0.708583	0.23679	1.89408	0.277003	0.226385	1.25131	3.52465	0.296922	2.66299	1.43416	0.226246	1.00098	0.344306	0.888639	0.815601	0.493482	0.304317	0.804746	0.0943573
TCGA-B0-5812	8.11781	0	0.202173	0.38168	1.0086	2.62009	0.143638	0.0998234	0.0391358	14.0035	0.39839	4.12338	1.85025	0.0562151	0.405509	0.470521	8.05228	0.652878	0.88283	0.151227	0	0.187559
TCGA-A3-3385	5.46027	0	0.729663	1.25587	6.13106	9.08381	0.249946	0.399242	0.0121068	16.6779	0.287567	1.88174	0.591459	0.173903	0.0301068	0	32.1588	1.85108	0.620694	0.754366	0.117202	0.369889
TCGA-BP-4787	1.31507	1	0.837415	0.829882	0.242577	3.83642	0.47501	0.262948	1.83543	2.59074	0.505696	2.43828	2.99139	0.630941	1.23861	1.16593	1.44377	1.72148	0.659502	0.181856	1.13899	0.563868
TCGA-BP-4325	8.12055	0	1.33491	0.193859	3.89011	5.95742	0.205187	0.641008	0.0298162	45.4273	0.404692	2.45345	2.79579	1.34909	0.315121	0.11406	49.1331	0.773486	1.76556	1.03693	0.21648	1.15209
TCGA-CJ-5677	2.14247	1	0.278946	2.56927	0.139161	0.524462	1.70934	0.104938	0.737964	5.03875	0.427526	3.62039	2.58124	0.232687	0.335699	1.21971	2.42765	1.90078	0.525988	0.0782452	0.348487	0.194087
TCGA-BP-4167	7.44658	0	0.395124	0.735519	0.614105	2.92056	0.41299	0.112554	0.776634	2.3462	0.598931	6.91622	6.53683	0.583136	0.768138	9.37588	4.95739	1.5074	1.00447	0.460386	2.22133	0.190331
TCGA-CW-6097	1.56438	1	0.471264	1.56053	0.311168	0.569603	8.39759	0.0938573	1.44888	7.19777	0.327757	3.38531	3.34886	0.161869	2.93247	1.24928	0.204359	0.990479	0.585998	0.256606	1.09092	0.549714
TCGA-CJ-6031	5.22192	0	0.133999	0.429293	0.451236	1.59262	0.303459	0.047259	0.116726	6.21667	0.572112	3.42184	2.63663	0.149037	0.411218	1.48842	3.49856	1.25054	0.359061	0.150349	0.502216	0.116544
TCGA-CJ-4639	6.32329	0	0.598291	0.342275	3.17877	5.64047	0.191281	0.590816	0	17.587	0.550181	1.66395	0.949081	0.665431	0.374408	0.430383	29.8079	2.60563	1.86442	0.637725	0.224233	0.707682
TCGA-BP-4759	6.49863	0	0.207532	2.05001	0.698853	5.46269	0.350184	0.068313	0.0401733	57.9034	0.227195	4.46005	6.3521	0.0961754	2.65573	0.468358	2.4861	1.77691	0.549231	0.232853	1.23153	0.0962654
TCGA-B8-4621	1.18082	0	0.549307	0.161615	3.78761	1.94437	0.627216	0.280216	0.227856	9.36154	0.521888	2.08325	0.592488	0.130918	0.382474	0.0871646	0.0180778	0.75326	0.572408	0.643844	0.22058	0.12285
TCGA-CZ-5452	4.26301	0	0.437256	3.41036	3.76289	4.46288	0.155329	0.213326	0.0141071	0.965989	0.62229	5.47239	2.31209	0.607905	2.2715	0.231281	1.14162	0.880901	0.368855	0.347513	1.09253	0.709887
TCGA-B0-5699	7.50959	0	0.192541	1.05744	3.02574	2.99625	0.827184	0.295389	0.0139768	30.1194	0.165992	2.40971	2.42289	0.200764	2.74581	0.0763816	31.6924	2.11132	0.630578	0.182278	1.35305	0.351665
TCGA-CZ-5460	3.91781	0	0.375436	3.53254	2.15668	2.37567	0.40599	0.212634	0.0641255	19.1656	0.56574	6.58321	2.58706	0.405286	1.6425	0.112141	0.712271	1.77247	0.506292	0.315933	0.993245	0.714525
TCGA-B0-4845	5.4411	1	1.64097	0.762973	1.17216	3.24556	1.00159	1.07645	0.537123	35.5584	0.881893	4.02825	4.01388	1.41862	1.21722	0.208313	11.4922	2.45027	2.36289	1.63196	0.167733	1.89949
TCGA-MM-A563	1.61918	0	0.358835	0.708234	0.684737	2.71071	0.0860432	0.561901	0.125032	11.3315	0.63639	7.32158	6.20676	2.06536	0.842091	1.22991	9.06014	2.97564	1.38887	0.57373	0.403463	1.42314
TCGA-BP-4971	4.07397	0	2.60335	0.453784	0.684894	0.602277	0.520203	3.48825	0.047245	4.35314	2.02395	7.06553	6.0122	2.78239	0.374492	1.11021	0.599738	2.78747	6.40665	1.57459	0.800385	2.80197
TCGA-B0-5712	7.45753	0	0.0718057	1.33507	7.60334	2.63262	0.0956552	0.273504	0.0277998	17.3004	0.471655	2.48723	0.63525	0.139762	2.02211	0.0303846	3.99214	0.453129	0.34206	0.181276	1.3456	0.124904
TCGA-B0-4706	0.178082	1	1.42535	1.92385	0.460997	1.37238	0.753069	1.3675	0.0140295	17.716	0.999712	5.40566	3.40486	1.28974	2.33752	0.15334	0.712375	5.01158	2.81235	0.95549	0.203723	2.5718
TCGA-CZ-5461	0.90411	1	0.110375	2.20373	1.0531	1.31184	1.60268	0.0759078	3.60017	11.9841	0.126874	3.27902	1.38052	0.122761	2.92228	0.432022	2.49187	1.44209	0.279326	0.108362	1.08589	0.134396
TCGA-6D-AA2E	0.991781	0	0.24952	0.844248	0.440128	1.14172	0.199437	0.871207	0	31.518	1.33459	2.6767	0.685069	0.356812	0.0643468	0.113126	0	2.26208	0.859636	1.19985	0	0
TCGA-EU-5907	0.347945	0	0.220692	1.98221	3.09653	6.09065	2.26374	0.0778337	0.0854414	0.81737	0.471123	3.26421	0.942544	0.153411	1.20844	0.280157	14.8117	0.784604	0.383289	0.0928571	1.03391	0.153555
TCGA-A3-3323	3.03014	0	1.17179	0.776507	0.146146	0.845849	0.338213	0.650895	1.05854	7.49967	0.641405	2.07388	1.42987	0.570187	0.998885	1.05366	0.14997	1.77052	1.43427	0.821725	0.823451	0.441629
TCGA-CJ-4895	3.28767	1	0.551759	1.09374	0.123868	2.36748	2.13891	0.221838	2.97993	5.93701	0.788269	3.11791	3.3075	0.529297	0.179285	0.735452	1.80496	1.28731	0.837805	0.603604	0.387739	0.863792
TCGA-CW-5591	6.22192	0	0.0796636	0.0774768	4.50086	0.994968	0.360818	0.0224767	0	0.869615	0.183144	1.24879	0.364535	0.0664526	0.0287615	0.0505645	0.073409	0.623084	0.411117	0.0446918	0.223928	0
TCGA-BP-4799	3.10411	1	0.458783	1.76932	0	0.293568	1.96291	0.0742394	4.35689	1.13629	0.584975	2.3131	0.740949	0	0.545628	2.46664	0.77092	1.92849	0.289257	0.04542	0.682731	0.0844982
TCGA-B0-4847	2.1726	1	0.814746	0.506891	3.77247	1.31301	0.786882	1.04163	0	16.398	1.5386	7.26136	3.23112	1.98226	2.25517	0.107737	0.500519	1.52071	2.39542	0.685617	1.1451	2.62187
TCGA-CW-6087	0.112329	1	0.480306	0.206083	0.0414719	1.71927	0.354369	0.0703639	0.171648	1.8149	0.74625	5.53476	3.33058	0.323605	1.56734	0.25796	0.0170229	0.876778	0.275003	0.171	1.71359	0.0964012
TCGA-BP-4173	5.1863	0	0.959599	0.341436	1.62884	1.96607	0.355435	0.666133	0.0543675	4.27032	0.553444	4.42041	3.8984	0.683322	2.7209	0.534803	3.21352	1.24813	1.49122	0.571167	3.35525	0.586253
TCGA-BP-4176	5.35616	0	0.510168	0.82555	0.709002	2.59864	0.349516	0.382986	2.55356	4.68822	0.335103	1.82426	3.66848	0.24318	1.0262	0.848091	7.52182	0.621857	0.940287	0.531528	1.57062	0.456388
TCGA-BP-4768	1.09589	0	0.963978	2.68387	2.04387	2.09724	0.941712	0.779679	0.0248805	17.2625	0.527656	1.94982	3.45045	0.339516	1.37666	0.135969	10.0279	2.23335	0.88015	1.38805	1.44516	0.245932
TCGA-B8-A54I	0.410959	0	0.818896	0.527041	0.229799	2.24762	0.736346	0.555957	0.396297	0.63851	1.07578	3.26096	2.93531	1.11003	0.874634	2.31732	12.4509	0.773325	1.04635	0.373267	0.575464	0.819056
TCGA-BP-5192	1.95616	0	0.129502	0.288937	1.55054	5.90882	0.0862571	0.0730764	0	20.0183	0.212657	2.52117	1.12592	0.0720172	0.498718	0.0958976	144.454	1.01289	0.578349	0.12714	0.0606699	0.0225264
TCGA-BP-5181	4.09589	0	0.220853	0.576986	1.51496	4.30068	0.372661	0.0571197	0.0285012	15.6992	0.2176	2.68028	1.19027	0.225167	0.0265786	0.264786	23.1326	0.994556	0.365303	0.0412999	0.137956	0.179278
TCGA-EU-5906	0.564384	0	0.34649	0.234894	1.78908	4.36592	0.24925	0.0916504	0.0100608	11.1038	0.153624	2.52302	1.3794	0.130063	0.243936	0.351882	25.527	1.03937	0.459065	0.131209	0.0486979	0.198894
TCGA-B8-4620	0.619178	0	1.45029	1.81961	0.50522	0.906688	0.799446	0.894227	5.05337	2.66134	0.492736	3.81225	3.40976	0.333734	3.96318	0.603111	0.0460837	1.12012	0.558358	0.568134	0	0.443655
TCGA-BP-4959	7.28767	0	0.301272	0.891932	2.13471	1.68414	0.210701	0.11555	0.0765438	2.81889	0.575117	1.48535	1.58539	0.157069	0.285521	0.179273	28.907	0.5824	0.414852	0.0475355	0.264641	0.0982599
TCGA-CJ-4905	4.09863	0	0.256771	0.193224	0	1.44433	0.0947229	0.0982208	0.149115	18.7119	0.27245	2.30718	2.34993	0.131809	0.705974	1.05309	5.75148	1.86437	0.376362	0.116348	0	0.103072
TCGA-CJ-6032	6.98082	0	0.302749	0.42607	3.91938	3.35431	0.483965	0.0704707	0.011721	4.46153	0.0795441	2.00549	1.36689	0.0841809	2.90018	0.140919	78.9699	0.317519	0.420642	0.0679377	0.283668	0.147454
TCGA-B0-5703	3.29589	0	0.154894	0.451925	1.2866	4.66167	0.173325	0.104886	0.0359805	106.812	0.702017	2.60822	14.3457	0.18089	0.536853	0.373596	33.3709	3.21321	0.664078	0.130344	0	0.355651
TCGA-B8-A54F	1.42192	0	1.251	0.940609	0.334339	1.65605	0.428529	0.838285	0.380543	7.03702	0.29347	2.57555	1.30845	0.745384	0.301104	0.567171	3.01918	1.41368	1.59626	1.60415	0.16745	0.559561
TCGA-B0-5095	0.671233	1	2.09666	1.33994	0.309666	1.56718	1.27892	0.554587	2.00261	4.54949	1.03289	3.82932	3.13072	0.920503	0.388444	1.71603	9.7619	2.25828	3.13762	1.0679	0.697919	0.834987
TCGA-CZ-4861	1.22192	1	0.449056	1.62232	1.23494	3.14802	0.430708	0.308828	0.664989	4.70061	0.486687	3.08253	2.56856	0.131105	1.52398	2.72201	5.19319	1.25723	0.56153	0.26452	1.95651	0.304637
TCGA-BP-4964	5.10137	0	1.35234	1.03626	0.919338	2.50935	0.715526	0.463509	0.121673	10.5593	0.337797	2.83166	1.91747	0.254214	1.12777	0.205523	9.3901	1.18334	1.15686	0.560989	0.107079	0.496976
TCGA-B0-5402	1.23014	0	0.131183	1.57279	1.34629	14.3834	0.209704	0.152676	0.0108831	4.86588	0.184644	2.54442	1.16626	0.203223	1.45468	0.309269	1.24337	0.694574	0.552378	0.173472	1.47498	0.0782359
TCGA-CJ-4891	2.24384	1	0.489564	3.4129	0.183176	0.338127	2.70183	0.25159	5.1987	5.07146	1.05658	3.64263	5.09914	1.14734	1.9695	0.665868	0.0429645	2.03887	1.1383	0.549297	1.50719	1.53285
TCGA-B0-4690	0.117808	1	1.15893	1.76941	0	1.1819	2.45088	0.46238	1.61246	0.0564778	1.16566	7.71005	7.9106	0.604214	1.82186	1.18003	3.60431	1.71248	1.26518	0.507945	1.96818	0.730775
TCGA-A3-3374	3.6	0	0.49562	0.0405055	0	0.0142629	0.396141	0.322123	0	0.0276032	0.674348	1.00248	0.799171	0.610299	0.0255624	0.0449403	0.043496	0.283183	0.871313	0.337627	0	0.221687
TCGA-CZ-5463	1.8137	0	0.332006	1.16552	3.23547	2.99141	0.0964971	0.317746	0.0350556	8.82519	0.208165	1.49952	1.32588	0.0881198	0.964379	0.172418	42.0528	0.663947	0.588597	0.114294	0	0.157504
TCGA-B8-4153	1.10959	0	0.373278	1.1585	0.977663	1.22192	0.0497258	0.263296	0.0361289	25.4307	0.398429	6.27611	2.76142	0.700595	0.696296	0.394882	7.02275	2.12333	1.05579	0.183235	0.612066	1.55834
TCGA-B0-4698	0.115068	1	2.17401	0.738991	0	1.96437	0.0337408	0.958043	44.5311	0	7.15384	20.8446	4.11446	2.23604	7.87183	5.92151	0.0388995	4.18719	2.3817	0.817036	4.39041	0.771011
TCGA-B0-5106	4.37808	1	1.96856	0.564637	0.423773	1.0267	0.344862	1.83744	0.0156603	2.58624	1.16905	3.14995	2.02371	1.28219	1.86929	0.616188	0.993973	2.32249	2.88232	0.839626	1.28862	0.900623
TCGA-CJ-4892	4.16712	0	0.811491	0.620399	1.95978	5.54315	0.157239	0.757121	0.028561	14.5529	0.94491	2.7232	1.66537	1.08717	1.31396	0.140475	65.5326	1.92771	2.78212	0.662184	0.829469	1.20625
TCGA-CZ-4863	4.63288	0	0.614468	1.3898	3.86742	2.54637	0.122784	0.594408	0.0127443	4.62002	0.670285	2.46355	2.45025	0.73224	1.57669	0.348231	9.70671	1.41021	1.70532	0.424745	0.246746	0.595501
TCGA-BP-4330	5.1726	0	1.4686	0.40481	3.02222	5.04279	0.337921	1.02177	0	24.3074	0.833107	2.22788	2.54554	1.59629	0.835497	0.211855	15.0298	1.77402	2.66986	1.01115	0.187643	0.580589
TCGA-B0-4824	4.53973	1	1.37915	0.473397	2.2447	2.52125	0	1.0871	0.0800912	6.81504	1.12104	3.68747	2.42969	1.55309	1.39418	0.0218845	11.0566	1.03886	4.03429	1.13155	1.93834	1.58333
TCGA-CJ-4871	6.63836	0	0.259385	0.58682	2.01162	2.57935	0.15078	0.0798372	0.794244	3.61288	0.650529	2.87962	0.8848	0.17703	1.50687	0.523849	2.58576	1.03744	0.329969	0.119059	0.729112	0.0738315
TCGA-B0-5690	6.59726	0	0.561018	0.417238	0.839645	1.22702	0.597883	0.2233	0.0310285	27.871	0.315861	2.89769	3.20286	0.356557	0.260419	0.47479	32.9385	1.45316	0.906746	0.179848	0.150189	0.195175
TCGA-B8-5549	0.531507	0	0.0255387	0.639935	0.602002	4.73822	0.530729	0.0432336	0.0148311	15.353	0.150975	1.23976	1.56597	0.0426069	0.285832	0.291781	19.7682	0.55839	0.555066	0.107455	0.0717873	0.133271
TCGA-DV-A4W0	5.50137	0	1.10329	0.676643	0.570487	2.55844	0.345882	0.601663	0.249568	6.22644	1.02171	3.24032	1.50834	0.443555	0.461223	0.376068	9.17089	1.79545	1.32934	2.60026	0.223221	0.160483
TCGA-CZ-5989	4.38082	0	0.452966	0.550166	3.01157	1.0318	0.0278498	0.169583	0.0404693	7.45767	0.274643	1.74431	0.478324	0.0290652	0.805105	0.0884641	7.3527	0.195104	0.238601	0.0586423	0.685597	1.20006
TCGA-B0-5081	0.991781	1	1.27425	1.23699	0.960997	1.32356	0.190966	0.857375	0.936553	1.74649	1.21625	7.30931	5.39354	1.37849	1.98396	1.04891	0.403632	2.20317	2.21109	0.519391	1.17528	1.12211
TCGA-CZ-4866	4.84384	0	0.867466	0.962587	1.19196	1.78061	0.60967	1.20898	0.0260567	4.89793	1.17888	1.70166	0.889706	0.611325	0.194392	0.0759451	0.427243	0.709855	1.16222	0.36499	0.042041	0.936577
TCGA-BP-5182	3.19178	0	0.220999	0.265505	1.19524	1.27487	0.0802912	0.0935305	0.151675	7.37832	0.395898	3.29161	2.79479	0.117313	0.152324	1.16044	11.7375	1.26961	0.657981	0.236693	0.0564738	0.104842
TCGA-CJ-6033	0.613699	1	0.0648552	2.29296	0.752255	0.627109	0.22463	0.0640449	0.364078	2.2756	0.7668	4.64053	3.16557	0.216399	0.889772	1.04285	1.01598	1.2278	0.405496	0.345649	0.729212	0.293315
TCGA-BP-4327	0.29863	1	2.01605	0.733536	0.995712	2.8916	0.150397	2.11031	0.140493	8.26848	0.953452	2.97681	1.91886	1.3678	0.601703	0.426546	7.45583	1.90654	3.0012	1.28936	0.151119	1.34663
TCGA-BP-5200	2.91233	0	0.239303	0.366702	0.537226	1.79741	0.232257	0.0940428	0.0397057	9.25615	0.286302	3.21535	3.22252	0.0570336	0.685003	1.13918	48.3241	0.793038	0.508911	0.172607	0.528519	0.0891984
TCGA-BP-4160	7.89315	0	0.211783	0.937766	3.18548	4.63316	0.0677097	0.080667	0	2.08065	0.166931	1.76702	1.3955	0.0706646	0.902242	0.268847	25.6043	0.304937	0.403546	0.178217	0.952488	0.26524
TCGA-B0-5120	1.35068	0	0.777576	1.24412	0.534952	2.56181	0.280679	0.196388	0.873989	24.3788	0.296564	2.64456	2.36443	0.209234	0.55241	0.55723	0.970778	1.81249	1.23969	0.591014	0.141013	0.104715
TCGA-B0-5100	5.2411	1	0.430055	0.152231	0.0603411	0.0162436	0.408186	0.201913	0.156091	5.62713	0.397238	5.66769	2.48447	1.278	0.0970408	2.7126	0	4.02778	1.35243	0.542843	0.377766	1.26236
TCGA-B0-4945	5.87671	1	1.4816	0.418505	1.14336	2.76077	0.0493424	1.39777	0.161327	5.74006	0.638653	3.62893	2.0904	0.798184	0.891518	0.666122	26.9073	0.814798	2.40776	1.14288	1.04117	1.06309
TCGA-BP-4781	5.69863	0	0.2783	1.20712	0.369185	2.88976	0.74821	0.0669213	5.20113	15.3278	0.373912	1.53521	3.01005	0.168835	0.118745	0.401464	7.57694	0.53968	0.43689	0.191612	0.426699	0.0528104
TCGA-CJ-5684	6.11233	0	0.154636	0.884654	2.14077	4.00286	0.700388	0.114528	1.25722	20.2562	0.33011	3.51876	3.44366	0.128992	2.61467	0.392605	47.7121	1.40877	0.728963	0.0650638	0.217335	0.322781
TCGA-BP-4346	4.09041	1	2.22234	0.353503	3.04212	2.19472	0.0866476	1.27889	0	6.24442	1.25502	4.78971	3.19959	2.44158	2.09392	0.103213	17.6066	1.76324	3.93766	1.16312	3.65667	1.13142
TCGA-AK-3426	2.42466	1	0.423893	0.792989	0.285488	1.58828	0.609859	1.14367	0.1477	4.01579	1.7959	7.78089	9.93128	4.031	1.74466	1.21075	0.156245	3.68468	1.41351	1.24849	3.21713	1.15026
TCGA-CJ-5682	5.1589	0	0.0328735	2.56145	0.4059	1.09267	1.02473	0.0347816	0.0190906	12.5726	0.194336	5.51056	0.752134	0.0548439	1.00883	0.563373	64.1596	2.3053	0.743846	0.16598	0.92405	0.137238
TCGA-A3-A6NL	1.88767	0	0.95257	0.374436	1.20721	2.46982	0.0736812	0.568952	0.053534	9.66757	0.696337	2.79688	1.04051	0.897129	0.299536	0.468093	15.9983	2.23678	2.3878	0.74988	0.172748	0.224492
TCGA-CZ-5987	1.21918	1	0.432182	1.12003	0.485117	3.55209	1.38174	0.0777354	2.25883	18.5003	0.127745	6.72014	1.81942	0.396562	4.13488	0.301748	4.26128	1.48656	0.257347	0.145474	1.09335	0.721697
TCGA-A3-3382	1.5726	0	1.2022	2.68229	0.329866	2.82541	0.405714	0.70383	3.10291	3.31209	0.421155	2.04665	9.55985	0.668557	2.45955	0.898725	2.56028	1.31072	1.43173	1.05663	4.88122	0.669183
TCGA-CJ-4636	5.27123	0	1.85975	0.856754	0.695847	1.45912	0.886666	0.911354	0.322109	19.1182	0.578641	3.56369	4.18039	1.41526	0.129576	0.476314	6.13338	1.56595	1.86511	0.658947	3.94365	0.646997
TCGA-CW-5583	6.81918	0	0.403173	0.207585	2.00077	7.59168	0.0848024	0.0987855	0.0123228	16.6281	0.397235	1.25542	1.14577	0.141605	0.0612884	0.121218	64.2336	1.49371	0.758127	0.303561	0	0.110733
TCGA-B0-4849	0.189041	1	1.72127	0.751382	0.630031	7.64339	0.0897249	1.13626	0.0217302	12.9105	1.25351	6.61309	4.9998	1.31097	1.87783	0.190006	16.2406	4.16057	4.47858	1.44846	0.210363	1.6793
TCGA-B0-4852	3.07123	1	1.0539	1.85334	3.63469	3.59994	1.25745	0.89206	0.0532203	31.3158	0.61701	3.46402	2.44624	0.458676	1.69294	0.339317	13.5962	0.895984	1.36881	0.655513	0.343472	2.58247
TCGA-BP-4995	3.75616	0	0.435154	0.413634	0.488453	1.88131	0.387943	0.724262	0.0874753	11.4709	0.709078	1.61224	1.17942	0.195456	0.803659	0.127478	8.94513	0.714027	0.652775	0.366186	0.376364	0.15721
TCGA-BP-4798	0.915068	1	1.55898	1.79526	0.0846742	1.68675	0.803916	1.11206	0.116819	0.735224	1.33783	4.25317	2.55436	1.36337	5.25629	0.845885	0.115854	2.33321	1.41493	0.740588	4.45287	0.761055
TCGA-B0-5700	2.96438	0	0.0338471	0.941068	1.36774	2.88416	0.0541069	0.0393929	0	12.3511	0.433532	3.26049	1.64175	0.0564682	0.207741	0.429672	42.3556	1.11007	0.574407	0.227861	0.285425	0.0706513
TCGA-AK-3456	3.13151	0	0.251941	0.140529	2.26239	1.17999	1.18306	0.263232	0	5.48813	0.279259	1.24213	0.230572	0.23643	0.0568498	0.0399782	0.1451	0.755746	0.300041	0.21201	0	0.295814
TCGA-CJ-4641	4.55068	1	1.4217	0.995141	3.91135	1.61729	0.289655	0.799299	1.60268	3.35818	1.1261	2.64304	2.83184	1.3022	2.90861	0.866999	5.31737	1.53863	1.89232	0.375332	2.35076	0.814635
TCGA-BP-4335	1.30137	1	1.96439	1.24595	1.34217	1.62588	0.273061	1.7305	0.0247995	12.2367	1.09395	3.88694	3.00932	1.70986	1.09466	0.298158	1.10183	1.84463	3.14043	1.11401	1.56049	2.67416
TCGA-B8-4146	1.4	0	0.45388	0.189876	9.26603	1.23433	0.204063	0.186087	0.0164738	6.60243	0.167698	2.40989	0.18173	0.0473263	0.1229	0.0180055	6.66577	0.264737	0.126688	0.047743	0.0797389	1.42112
TCGA-B0-4694	0.290411	1	0.491689	1.31402	1.05126	2.16492	1.23514	0.121386	1.82201	7.36637	0.576723	2.37976	4.26415	0.195309	1.32715	0.564729	5.19969	1.16121	0.557679	0.216732	1.57954	0.244365
TCGA-B0-4836	3.39178	1	0.459029	0.85084	0.137401	4.1981	0.807167	0.181317	6.20223	3.7223	0.512571	2.59971	3.80887	0.587122	0.762339	0.874071	0.592185	1.24843	0.728889	0.28327	3.01069	0.351325
TCGA-CJ-4635	3.87945	0	1.37398	0.866608	1.07959	0.975658	1.56494	0.632373	0.319165	18.9222	0.879936	2.65753	12.543	1.00286	5.1714	0.43605	2.69048	0.870102	1.70789	0.89607	0.675878	0.3585
TCGA-BP-4975	3.92603	0	0.404559	0.42461	1.55446	2.87746	0.0497473	0.172863	0.469879	15.6508	0.36794	1.86476	0.797454	0.168735	0.213473	0.582702	19.3998	1.12021	0.620779	0.353534	0	0.162397
TCGA-B8-A54E	2.49041	0	0.326589	0.723063	3.11602	2.15133	0.443764	0.131307	0	7.21928	2.09157	2.35333	0.239112	0.136215	0.0471642	0	0.0601896	0.409285	0.525072	0.137414	0	0.272684
TCGA-A3-3376	4.64658	1	1.45141	0.143161	1.70408	2.33903	0.0800058	0.395385	0.096882	4.23408	0.673922	2.5308	2.10697	0.918471	0.668564	0.63534	22.9827	1.76598	3.78484	1.01079	0.234471	0.55717
TCGA-BP-4758	6.04932	0	0.421839	0.383713	0.781287	2.06495	0.0505753	0.294573	0.0244974	15.3193	0.498752	3.8076	6.91048	0.563013	0.304598	0.589054	22.7012	1.88965	1.28734	0.248487	0.592879	0.330199
TCGA-B0-5121	1.51781	0	0.423851	0.851106	1.68897	1.86988	0.0677554	0.313917	0	22.0351	0.208805	4.06688	2.13346	0.282849	1.17065	0.390092	1.75758	2.85365	0.984308	0.267506	0.178712	0.508721
TCGA-BP-5180	6.2	0	0.150406	1.47507	1.1818	3.44106	1.15065	0.0818415	3.08204	25.5324	0.232872	4.84041	3.65755	0.143387	1.17913	0.190933	1.99977	0.71042	0.268683	0.198893	0.905959	0.201827
TCGA-DV-5566	3.83014	0	0.0692936	1.11196	1.90563	2.59635	0.775393	0.0733155	0.261565	18.9239	0.375502	4.09964	1.87078	0	1.2884	0.0659735	1.4367	0.859155	0.587978	0.174934	0.0973895	0.0723204
TCGA-BP-4784	5.07945	0	0.32481	0.366995	0	0.179937	0.346154	0.060141	0.0943134	1.07636	0.213351	2.34051	2.1056	0.0677363	0.0586341	1.90703	0.0249424	1.94145	0.435176	0.0911103	0	0.0564997
TCGA-A3-3331	3.44384	0	1.25633	1.01757	2.8699	5.31471	0.317104	0.571344	0.0127998	12.5799	0.542906	2.64146	1.59354	0.3861	0.676392	0.167879	7.02739	1.05786	1.54212	0.797547	0.371731	0.391062
TCGA-CZ-5455	1.53699	1	0.194165	0.613714	4.28629	4.96743	0.439713	0.145516	0.582579	8.76194	0.749279	3.20323	1.79177	0.175463	2.1147	0.154052	11.2869	0.621266	0.501009	0.122544	2.7744	0.320857
TCGA-A3-3383	2.3589	0	0.237991	1.51129	0.839588	5.17777	0.679366	0.30936	0.0197441	40.0427	1.10544	5.75077	5.22735	1.33295	2.20946	0.0863195	5.42	2.13944	1.05274	0.257493	0.47784	0.81613
TCGA-CJ-4875	6.44658	0	0.620207	0.887034	0.397813	1.32077	0.188846	1.30929	0	48.7733	0.960258	5.98117	4.05432	1.47816	1.23688	0.48739	1.41518	1.87422	2.27741	0.52191	1.41129	1.26377
TCGA-B0-4811	3.88219	1	1.15318	0.948352	0.431477	0.580759	0.480063	0.981178	0.0279037	31.2178	1.37291	6.92466	2.59447	1.96397	2.10773	0.365977	1.77108	2.1524	2.42482	1.1928	0.675316	3.28471
TCGA-BP-4341	4.35342	1	1.21356	0.890728	1.10136	2.51229	0.0206379	1.32225	0	12.5025	0.864968	4.48495	2.48121	1.55078	0.26102	0.278612	2.1414	2.26509	4.14359	1.06468	0.0725795	1.45521
TCGA-B0-5099	1.32877	1	1.37582	0.490074	3.58401	2.82381	0.373472	0.77178	0	6.49723	0.460377	2.77627	0.902769	0.238193	0.0281162	0.19772	55.2807	1.42586	2.75915	0.830093	0.0729682	0.325113
TCGA-B0-4839	4.49041	1	0.0763235	0.432271	0.371244	1.1685	0.0813387	0.137281	0.0295488	7.40911	0.275731	3.10685	1.97908	0.212221	0.633777	0.742814	0.726755	0.569825	0.462051	0.149863	0	0.132762
TCGA-CJ-5678	1.5726	1	0.0940061	1.30147	2.95457	4.27978	0.475871	0.0994624	0.0545921	17.7016	0.740973	7.1304	5.10462	0.444361	5.3964	0.238672	1.32826	0.643355	0.345191	0.105476	2.64244	0.261633
TCGA-DV-A4VX	4.45479	1	0.509073	2.13433	0.448977	3.01058	1.80195	1.37348	0.971366	0.893102	3.29607	5.37828	1.69719	1.39528	6.31462	0.0923203	1.94343	1.21196	0.476351	0.152996	1.32875	1.51803
TCGA-CJ-6030	6.29863	1	0.28589	2.15514	2.3204	0.850578	1.10738	0.109359	1.64748	7.04752	0.541692	4.1368	2.47554	0.0550337	0.492264	1.25627	4.45829	1.20795	0.340473	0.259085	0.865432	0.183617
TCGA-B0-4818	1.39726	1	0.930267	0.474984	2.21894	2.79692	0.185887	0.730814	0.0270117	9.13939	0.641597	4.37479	2.44768	0.911795	1.86402	0.206662	10.7154	1.47588	2.26422	0.939394	0.392237	0.970903
TCGA-B0-5706	6.6137	0	0.0744965	0.370782	0.0836211	0.900419	0.595438	0.102467	3.02836	3.2238	0.0733994	2.76879	2.93166	0.124285	0.672398	0.614702	3.15779	0.913733	0.310518	0.125379	0	0.466504
TCGA-BP-4973	3.79178	0	1.0749	0.459691	2.21532	5.51628	0.197182	0.982544	0	14.9831	0.347236	2.60634	2.91894	0.690857	1.22785	0.402649	1.76992	1.83713	1.94117	0.785911	2.17942	1.30576
TCGA-CJ-4901	3.9726	0	1.40334	1.52252	0.225032	0.469478	0.620922	0.554146	0.40748	9.11518	0.938242	3.99164	5.57301	1.27513	1.4114	0.715769	0.32329	1.77739	1.70857	1.85574	2.2541	0.967708
TCGA-B0-5110	2.99178	0	0.726682	0.697497	2.74917	4.53799	0.0860482	0.771708	0	10.8285	0.47732	2.8172	2.21683	0.314312	0.670472	0.290412	47.8909	0.968813	2.9248	0.702104	0.0756537	0.337078
TCGA-B0-4838	2.28493	1	0.633779	0.416176	0.896991	2.59784	0.176198	0.661818	0.0320047	15.3085	0.542996	4.66093	2.01748	0.850479	3.04426	0.0524707	5.20539	1.02129	1.31266	0.510143	2.8659	0.949057
TCGA-BP-4968	4.78356	0	0.958399	0.510244	2.83217	4.50354	0.312666	0.552541	0.0227172	6.08502	0.982827	4.80677	2.11223	0.636307	0.656726	0.720052	10.9763	1.63759	2.24782	0.493777	0.164938	1.02068
TCGA-B0-4814	0.460274	1	0.966502	1.87832	0.829616	4.99914	0.386254	1.11584	0.0165081	20.7462	0.672189	5.23947	1.48289	0.616522	3.25337	0.234559	1.33593	2.31937	2.0143	0.669793	1.11867	2.16578
TCGA-B0-4823	1.24384	1	0.194382	0.500417	1.1455	2.15855	0.0582624	0.0411329	0.183436	9.43484	0.263339	1.82456	2.0458	0	0.070179	0.894499	28.928	0.842239	0.260431	0.0613404	0.341496	0.126796
TCGA-B0-5098	4.33973	1	1.12103	1.29597	0.0474845	1.48279	3.21215	0.63557	1.00723	0.816368	1.16704	8.6635	0.290363	1.1645	1.00038	0.067127	0.116945	3.68282	1.76329	2.91907	0.89183	0.529811
TCGA-B0-5711	8.03014	0	0.217741	0.390311	2.06392	4.37168	0.0580123	0.11519	0.0561995	16.1288	0.0715115	2.69757	2.16987	0.100907	1.02196	0.276412	32.9505	1.33535	0.48261	0.101795	1.36012	0.126251
TCGA-A3-3322	4.04932	0	1.49218	0.64297	1.88878	3.91411	0.380642	0.560975	0.110624	27.2924	0.969711	2.35998	1.83052	0.741539	1.28379	0.181365	24.9261	1.98091	2.52382	1.1221	0.446215	0.397625
TCGA-B8-4151	0.767123	0	0.184913	1.33291	2.87126	7.4872	0.0985316	0.189124	0	18.6353	0.242919	2.66488	0.761531	0.334203	1.25731	0.293421	26.6952	1.37233	0.779932	0.18154	1.4727	0.225155
TCGA-BP-4982	2.77808	0	1.36956	0.250934	3.03306	4.12718	0.133135	0.753898	0.0644872	7.72765	0.419405	2.75146	1.86316	0.355082	0.581325	0.446394	13.2172	1.53474	1.76879	0.669694	0.15607	0.270424
TCGA-B0-4713	0.553425	1	0.209084	1.79422	0.938773	2.5482	0.696322	1.28307	0.202369	2.7307	1.3047	2.88107	4.97511	1.01739	2.16396	0.530843	37.1529	1.54242	1.23464	0.967704	1.56725	1.60026
TCGA-CJ-4902	4.16438	0	1.36377	0.886961	0.54384	2.10382	0.157769	0.871452	0.104208	10.8085	0.459682	4.60047	3.90853	0.808301	0.99122	0.933958	6.31656	3.14354	2.30265	1.07212	0.605283	0.973866
TCGA-B0-5399	1.7863	0	0.581524	1.30162	0.951928	2.38683	0.251768	0.679368	0.0562846	44.3507	0.572959	4.92548	3.61454	0.666994	2.00328	0.399867	4.26461	1.18231	1.31296	0.428188	0.612982	0.429906
TCGA-B0-4707	1.64384	1	0.7926	1.04064	0	1.91599	0.380107	0.700235	0.529329	1.99307	1.71804	3.60714	3.08285	2.01654	0.443544	1.86141	12.0511	3.31802	1.2979	2.60122	2.56213	0.37225
TCGA-CZ-4865	0.454795	1	0.268947	1.79475	1.22531	1.46281	0.341415	0.10378	0.56043	5.82853	0.327336	3.45595	1.80983	0.0923778	0.616868	0.793288	2.11386	1.03772	0.527545	0.119817	0.40023	0.247672
TCGA-BP-4344	4.56438	0	1.25763	0.808259	0.600708	3.36353	0.0641616	0.345395	0.139852	15.0845	0.421823	3.14588	1.54278	0.357129	0.434727	0.458567	7.10126	1.64099	4.14267	1.08082	0.0752147	0.335122
TCGA-DV-5565	3.6411	0	0.243328	0.296971	0.0303479	1.06204	0.0216098	0.0429085	0.0628034	14.3244	0.586042	5.06529	8.95708	0.135317	0.42949	1.37286	7.02567	1.80946	0.998146	0.204763	0	0.0564349
TCGA-AK-3436	5.6	0	0.242581	1.9984	0.181529	3.92564	0.0646303	0.213884	2.61399	11.128	0.743582	2.47376	4.34146	0.112418	0.710375	0.513241	6.40802	1.12115	0.176547	0.453632	2.42445	0.0562617
TCGA-A3-A6NJ	1.28219	0	0.777066	0.295308	2.39867	3.30403	0.044364	0.252523	0.0483498	4.34945	0.574216	2.90493	0.990543	0.509301	3.21629	0.0704604	16.4182	0.480993	1.30551	0.326954	0.546068	0.231717
TCGA-BP-5191	2.64932	0	0.290554	0.797868	1.20673	1.01843	0.627035	0.233638	0.5062	5.98094	0.45804	5.61985	5.13208	0.339318	1.34273	0.295075	0.83	0.906439	0.449835	2.34724	2.45018	0.454869
TCGA-B8-4154	0.69863	0	0.372251	1.58922	7.75625	8.84392	0.0743834	0.110772	0.162133	15.7824	0.22923	2.29412	2.64026	0.349333	1.15917	0.191975	5.74566	0.490081	0.367125	0.11747	0.523184	0.24282
TCGA-B0-4688	0.276712	1	1.38106	1.60747	0	0.015175	0	0.743895	32.0955	0	2.02871	12.0372	11.9269	1.34055	2.52026	25.9472	0	4.58634	1.54007	0.950872	0.352915	0.18345
TCGA-BP-4986	2.15068	0	0.915229	0.641679	0.131148	1.61224	0.295724	0.583071	6.20838	1.98144	0.575585	2.05307	3.01181	0.66599	0.815531	1.31016	12.184	0.919032	2.93943	0.917654	0.875792	0.264207
TCGA-B0-5075	1.74521	1	0.517863	0.257114	1.45323	2.67137	0.635662	0.675117	0.193332	5.6242	0.328009	2.79169	2.302	0.509123	0.240387	0.0469572	26.9109	0.685484	0.958141	0.311276	1.50766	0.44397
TCGA-BP-4775	5.04932	0	1.53864	0.72207	7.77193	6.50898	0.441962	1.11413	0.0139614	22.7195	0.473743	2.15177	1.73817	0.802174	0.173595	0.228893	40.652	1.97439	2.1545	0.627159	0.0675781	0.125457
TCGA-CJ-4888	4.29315	1	0.762647	0.854424	0.523147	0.908988	0.304786	0.286902	8.19349	1.46185	1.54458	2.7156	2.75308	1.02495	2.937	0.403393	0.0585642	1.32744	0.952404	0.873527	1.846	0.574861
TCGA-AK-3431	5.07671	0	0.470305	1.04932	0.0406084	0.983846	0.14458	0.0765542	1.00844	14.2592	0.249511	2.00317	3.21156	0.0905335	0.365717	1.03332	1.06678	1.3119	0.269277	0.182661	0	0.15103
TCGA-BP-4338	7.83288	0	0.343303	0.700837	1.27775	3.93102	1.32866	0.0497051	14.155	4.73372	0.320445	1.12382	14.4526	0.0150722	0.319647	1.7891	30.7692	0.66004	0.25284	0.319303	0.609473	0.188579
TCGA-B0-4701	0.652055	1	1.0861	2.27119	1.31538	4.19732	0.571121	0.876977	0.082991	10.5634	0.7885	4.72609	3.34816	1.23977	5.40716	0.235839	1.63293	5.80722	2.54438	0.96207	1.3658	2.20743
TCGA-A3-3325	3.20548	1	1.32845	0.592199	0.968285	2.58573	0.744642	0.717379	0.0601143	14.8512	0.917917	4.20064	2.43155	0.906662	0.734997	0.131407	13.6087	1.57787	2.0495	1.2776	0.824425	0.432148
TCGA-CW-6090	6.99178	0	0.186413	0.984686	0	0.112656	0.960201	0.0504039	1.75614	0.314925	0.24489	7.05403	2.12305	0.138221	2.29574	1.09118	0.0572591	0.596462	0.382339	0.087149	0.698657	0.23779
TCGA-BP-4177	4.57534	0	0.155423	0.182912	0.0747684	0.348874	0.319441	0.0493332	0.0128941	4.31077	0.153134	2.07147	1.21921	0.111127	0.585181	0.23958	0.0613801	1.54519	0.436299	0.13079	0.124823	0.0463463
TCGA-BP-4170	6.41918	1	0.479258	1.18731	1.02914	3.43782	0.149894	0.149918	0.0242017	31.1217	0.266896	2.08628	4.93913	0.173818	1.42938	1.0713	11.5592	0.594499	0.682429	0.298092	0.527149	0.195728
TCGA-A3-3357	7.36438	0	1.05448	0.372198	3.37225	3.89571	0.143122	0.515741	0.0346623	4.53761	0.568482	1.41856	0.892211	0.348525	0.301691	0.189426	67.5783	0.827585	1.3565	0.619474	2.96407	1.01748
TCGA-BP-4960	5.95068	0	0.805001	0.47972	0.6526	1.04055	0.589805	0.958191	0.0649288	1.01997	1.05753	5.29183	6.50774	1.56684	0.944562	1.39093	0.494532	1.69331	2.19035	0.903221	0.754266	0.816827
TCGA-AK-3440	4.78082	0	0.16541	0.150055	0	0.0142805	0.226645	0.622539	0	0	1.04769	1.30841	0.62715	0.394227	0.221814	0.0449957	0.0435496	0.0693079	0.478406	0.119309	0	0.0246622
TCGA-A3-3365	2.39178	0	1.4487	0.283444	0.910638	1.55839	0.0231584	0.419983	0.420651	21.4507	0.599492	3.45037	1.40538	0.942593	0.930998	0.643667	26.7792	3.0748	1.83743	0.999657	0.407218	0.483834
TCGA-DV-5569	0.972603	0	0.341787	0.272348	1.91825	4.16059	0.214645	0.142067	0.0425326	5.82489	0.312699	4.12943	2.72581	0.224012	0.73157	0.216941	2.06969	1.30191	0.654173	0.205441	0.0686241	0.382196
TCGA-BP-5170	6.60822	0	0.141258	1.5031	0.0317119	2.93663	0.609688	0.0179348	0.935172	35.4216	0.222684	4.24293	8.73913	0.0235665	0.489592	0.986259	0.260335	1.03956	0.302809	0.0713219	0.397065	0.117943
TCGA-CJ-6027	5.08219	0	0.142176	1.61861	4.14933	1.70412	0.151518	0.100285	6.44011	2.93772	0.817143	4.6731	1.97344	0.415093	1.4287	0.496333	0.371204	1.43425	0.246925	0.0997018	1.06572	0.420427
TCGA-BP-4983	3.87123	0	0.708302	1.11617	0	2.51643	1.04649	0.876586	10.2085	0.050207	2.79148	7.61917	7.56265	1.19958	0.759418	0.299718	2.13608	3.59409	1.21417	0.577981	1.08599	0.515229
TCGA-B4-5378	0.479452	0	0.762563	0.0436253	0	0.0768073	0.25396	0.2286	0.0369035	2.52699	0.187833	2.00835	0.988671	0.406399	0.0688282	0.134449	0.156154	1.29905	1.1415	0.392152	0.0595418	0.176861
TCGA-A3-3317	4.08493	0	1.79752	0.990681	2.3587	3.33541	0.910601	0.977711	1.36732	16.493	1.49666	2.30438	3.49865	1.09817	1.81894	0.642777	6.71888	2.39645	2.30653	2.34351	1.2098	0.449192
TCGA-BP-4771	0.443836	1	1.56479	0.829727	0.445666	0.804515	0.970699	1.08974	1.54618	5.81822	2.071	4.23386	9.57563	2.76644	2.108	0.830145	7.4464	1.80594	4.72838	1.35609	4.6611	1.12126
TCGA-A3-3352	1.53699	1	0.853263	1.30076	5.31471	7.45176	0.387803	0.676206	0.0388639	18.1198	0.692339	4.36545	2.34268	0.739674	1.69734	0.244245	28.275	1.44985	1.79324	0.478686	2.25737	1.43184
TCGA-B0-5084	0.608219	1	0.548411	0.971338	0.0246233	2.38626	3.01575	3.62767	0	44.1547	4.21461	15.8901	10.8611	1.90305	6.21708	0.167083	0.464926	4.31666	4.68936	1.67983	0.123323	0.389209
TCGA-BP-4159	7.12603	1	0.311665	0.84514	0.174919	2.35438	0.0747325	0.115414	0.0180993	39.2585	0.337782	4.20789	4.62074	0.259979	0.596368	0.435207	0.344634	1.17174	0.742336	0.131134	0	0.683085
TCGA-B8-A54J	1.44658	0	0.753136	0.650747	1.51586	3.82951	0.124545	0.472614	0.0452449	16.8577	0.793219	3.8609	3.61266	0.974854	1.80023	0.362646	19.5518	2.04971	2.7217	0.852312	0.0730002	0.70472
TCGA-CJ-4644	0.920548	1	0.0820276	0.539661	3.22261	5.60166	0.480797	0.0260366	0.0476358	21.1703	0.377158	2.46799	2.0269	0	0.592298	0.13884	12.2704	1.04985	0.211658	0.115045	0.768578	0.0856107
TCGA-B4-5836	0.386301	0	0.116609	0.436287	1.8063	3.04434	0.205048	0.0764937	0.338591	7.22832	0.298718	3.55562	1.34465	0.136179	0.47152	0.281255	5.13628	0.938996	0.465221	0.039251	0.393334	0.170383
TCGA-B0-5117	1.46575	0	0.482424	0.0535743	0	0.0514493	1.20214	0.900749	0	0.132761	2.23679	1.16233	0.51942	0.639139	0	0.288194	0	0.219434	1.14061	0.214922	0.159536	0.177705
TCGA-CJ-5680	2.10411	1	0.0990964	1.40312	0.139043	2.30567	0.415832	0.13106	0.992706	13.8792	0.341729	2.04824	2.1766	0.206657	0.366718	0.110073	5.93555	1.27491	0.346672	0.166781	0.278552	0.103425
TCGA-CW-5589	6.51507	0	0.0763077	0.130964	0.856541	4.99585	0.101653	0.0403684	0.1034	18.0876	0.37592	2.46953	0.977699	0.0636532	0.275498	0.40362	28.8298	0.793521	0.590697	0.0642137	0.142997	0
TCGA-BP-5000	1.54247	0	0.261688	0.722344	0.734351	1.39697	0.244023	0.376091	0.45591	12.3701	0.537154	4.18486	3.23315	0.709445	0.448774	0.775133	1.58752	1.76186	0.876515	0.367022	0.245195	0.500718
TCGA-A3-3346	0.375342	1	0.495966	2.7792	0.19485	3.14717	0.891939	0.364704	2.70741	0	1.88135	7.39218	3.06383	1.69624	3.69763	0.692565	0.411324	4.10619	0.930284	0.542569	0.975887	0.362342
TCGA-3Z-A93Z	1.05479	0	0.132951	0.646508	1.94006	5.11544	0.177109	0.0984676	0	13.6319	1.00428	4.03376	4.13695	0.443613	2.51201	1.5471	38.8366	1.40619	0.857645	0.484812	0.872003	0.185012
TCGA-BP-4807	0.578082	0	0.22122	0.271195	1.91558	2.67383	0.353635	0.0869367	0.110116	4.80507	0.155687	1.3184	1.82212	0.026362	0.0798685	0.802365	31.2475	0.876366	0.282274	0.0265941	0.177667	0.09895
TCGA-CJ-4908	4.19452	0	1.72614	0.677145	0.253728	2.28503	0.509165	0.693569	0.525077	10.7432	0.627645	2.83678	2.63289	0.599951	1.08318	1.04345	8.31286	1.53419	2.73481	0.916497	0.981962	0.600513
TCGA-BP-4352	0.942466	1	1.54065	2.79971	0.0254317	1.2323	0.0905455	2.42114	4.99981	0.185492	7.18801	5.27585	0.725727	3.45859	4.16356	0.445803	0.0626335	9.06177	2.75894	1.98284	3.37537	0.733037
TCGA-AK-3434	5.71781	0	0.289181	1.32143	0.121726	4.12877	0.202246	0.294492	0.167936	17.207	0.462999	3.83854	3.14277	0.150766	0.63948	0.642427	6.36214	2.59274	1.2269	0.304186	0.406434	0.716807
TCGA-CJ-5683	5.17534	0	0.336012	0.413291	0.942919	3.50285	0.268569	0.154056	0.016261	11.0365	0.496595	3.92918	2.48573	0.163502	0.363937	0.479869	9.15991	0.716754	0.550225	0.188505	0.0787086	0.146121
TCGA-A3-3326	3.11507	0	1.2646	0.271299	1.98729	8.90344	0.353771	0.675691	0.0734391	17.8965	0.685287	3.02149	2.89336	1.05489	1.8491	0.200668	8.27373	1.44993	2.22141	0.904548	0.177735	0.395952
TCGA-CJ-5671	5.32329	0	0.0259976	0.972689	0.0583638	0.738431	1.01819	0.0440105	2.30993	5.99004	0.256147	4.3974	4.30646	0.130118	0.816589	1.76564	1.26969	1.58743	0.487637	0	0.365387	0.0542665
TCGA-AK-3425	9.1589	0	0.180986	1.47544	0.338589	1.11199	2.36276	0.012766	2.92539	14.8527	0.17832	2.60829	6.51499	0	0.80589	1.28278	3.14095	0.739957	0.377195	0.126918	0.678316	0.0629639
TCGA-CZ-4858	5.32329	0	0.82148	5.07556	0	0.531911	2.13394	0.189353	5.74173	0.0343138	1.64767	5.27406	1.26196	0.464991	1.39818	0.148975	0.0811054	1.43158	1.23163	0.37033	1.97924	0.244961
TCGA-B0-4841	0.558904	1	0.0984256	0.261833	0.497165	0.921973	0.31468	0.197863	0.0857379	14.1593	0.290928	5.63654	2.56721	0.0821031	0.284282	1.03081	0.725584	1.65338	1.11356	0	0	0.256812
TCGA-CJ-4897	4.95342	0	0.2793	0.166364	2.85847	7.30767	0.118186	0.139064	0.0381642	13.1434	0.242812	1.38326	0.962302	0.150753	0.43894	0.239848	29.2041	1.18718	0.567419	0.12443	0	0.205765
TCGA-BP-4776	1.12603	0	0.613279	0.273663	0.826074	3.03914	0.163394	0.532077	0.0237433	25.5351	0.604247	4.03151	5.23846	0.852626	0.605203	0.259509	6.96992	1.68976	2.47107	0.51608	0	0.640068
TCGA-B4-5377	1	0	0.368653	0.474529	2.79319	4.63403	0.191528	0.243781	0.0428175	10.887	0.127128	2.40477	2.37857	0.138383	0.65883	0.152095	34.5314	0.560296	0.570747	0.201646	0.259064	0.134665
TCGA-CZ-5468	0.161644	1	0.317886	2.40833	0	1.49571	0.816689	0.218619	3.40202	1.14194	1.47653	6.25184	28.282	0.397754	0.459073	4.72719	2.19696	1.78604	1.50079	0.0573223	1.72328	0.521356
TCGA-CJ-4904	4.90959	0	0.17732	0.605613	0.696636	3.01122	0.141729	0.0300179	0.834097	10.8258	0.262063	2.52856	2.01228	0.0295828	1.0243	0.348903	25.4411	1.52716	0.332599	0.119373	0.348903	0.148053
TCGA-BP-4756	1.02466	0	0.658833	0.646132	5.78417	0.995391	0.470173	0.796655	0	8.31102	0.695496	2.57002	2.8425	0.902873	0.246358	0.0448047	1.49608	1.64378	2.7882	0.693017	0.661403	0.221018
TCGA-B0-5088	1.54247	1	0.993747	0.196507	1.30946	2.46751	0.259006	0.991998	0.062728	13.644	0.617266	4.3587	3.44014	1.0452	0.460172	0.795301	3.42402	1.78569	2.2769	1.27255	0.303625	1.33027
TCGA-B0-4837	3.77534	1	0.316188	1.325	0.414068	1.06688	0.69499	0.281571	0.306033	0.924518	1.01248	3.6574	2.53199	0.285732	0.218798	0.752596	0.0242803	1.56673	0.682506	1.13082	0.14813	0.22
TCGA-BP-5174	6.18356	0	0.142208	0.248134	1.46323	2.36338	0.132608	0.223185	0.0825841	10.5892	0.396987	3.16404	2.03896	0.336103	0.34228	0.150438	11.4225	1.03011	0.635092	0.179503	0.0666224	0.247366
TCGA-BP-4803	0.558904	0	0.352998	1.51863	0.0264156	0.967094	0.282145	0.0771873	0.546657	31.4324	0.13912	2.80245	1.91681	0.137414	0.798656	0.552673	1.12765	1.34283	0.420393	0.178231	0.793801	0.171928
TCGA-B0-5097	1.82192	0	0.869165	1.08941	0.946059	0.493433	0.547346	0.264737	1.30011	0.646901	0.544959	2.91675	2.00067	0.153793	0.684655	0.83588	1.50477	0.905948	0.564604	0.310295	0.962456	0.137444
TCGA-B0-5119	0.161644	0	0.39825	0.375926	0.949936	6.4381	0.159157	0.13431	0.0144547	27.2484	0.171668	2.58651	1.75402	0.0622886	0.0898641	0.0315974	41.102	0.856151	0.503927	0.251348	0.0699656	0.0779336
TCGA-BP-4345	4.15342	0	1.6628	0.379149	0.319966	0.516801	0.303783	0.339296	0.441434	0.666782	0.912775	4.55849	2.95658	0.75297	0.480265	2.77425	0.240782	1.83682	1.55592	0.899527	0.600944	1.06605
TCGA-AK-3453	3.8274	0	0.392553	0.421078	3.08444	0.859972	0.352981	1.04353	0	13.4293	1.01527	8.11376	3.7273	2.37404	2.09045	0.186872	0.813898	1.9364	1.88461	0.330337	1.65515	2.40699
TCGA-BP-4342	6.18082	1	1.88858	1.19707	0.794964	2.03625	2.47011	0.56767	0.224336	0.0753017	1.41672	3.19056	1.59092	1.6291	1.73561	0.504012	0.098881	2.85548	1.95523	1.71568	1.32717	0.739155
TCGA-B0-4844	0.857534	1	0.586067	1.08967	1.90046	2.02671	2.00386	0.685537	0.869774	1.78979	1.47567	4.27247	4.43987	0.706155	0.893387	0.330659	12.8413	2.27458	1.33776	0.52058	1.46435	1.15537
TCGA-BP-4804	3.99726	0	0.985918	0.5891	0.327904	1.21372	0.116745	0.33226	0.233262	11.104	0.719554	5.17936	5.31353	0.487359	1.39744	1.13569	4.30702	1.53837	1.40246	0.368738	1.23171	0.190553
TCGA-CW-6088	8.8274	0	0.787192	0.256349	0.249223	2.29325	0.129064	0.828611	0.0234434	14.2116	0.338081	2.66393	0.923623	0.353579	0.612133	0.384346	45.1228	1.73838	1.20791	0.390663	0.226947	0.315991
TCGA-B0-5701	4.74521	0	0.0760276	1.72891	3.84029	1.86082	1.42804	0.0683743	0.949256	23.8307	0.18727	2.50852	3.09628	0.190258	2.96446	0.313668	4.41368	0.425712	0.101861	0	0.320562	0.119023
TCGA-CJ-5681	1.51233	1	0.101507	0.479085	0.0854549	1.71764	0.730196	0.314141	0	3.2945	1.02512	1.7516	0.696732	0.169347	0.00916192	0.257716	0.0935374	2.52389	0.271995	0.512515	0	0.0529705
TCGA-A3-3319	3.09589	0	0.646189	0.571844	0.249334	4.17363	1.21052	0.273478	0.738795	0.495974	0.875425	5.36087	2.40249	0.589562	2.95996	0.499873	25.7907	1.02842	0.583183	0.492795	1.75963	0.590114
TCGA-BP-5007	3.12329	0	0.937872	0.43639	1.77797	6.7259	0.149925	0.928359	0.0242066	19.8176	0.30802	3.16168	2.05998	0.678027	0.203163	0.330717	13.4437	2.37293	1.78089	0.473537	0.292921	0.369784
TCGA-B8-A54D	2.27397	0	0.846471	0.435831	2.44324	2.22891	0.144979	2.2518	0.105336	7.35441	2.85945	3.02681	2.54537	3.48005	1.89913	0.268638	29.9191	2.36988	1.51212	0.661434	0.679819	2.33482
TCGA-B0-4833	6.53699	1	0.995826	0.738331	1.29665	3.20165	0.191027	1.20535	0	16.4921	2.55101	5.49885	3.90064	2.75787	1.46688	0.050566	6.64372	1.79496	2.94116	1.30727	0.783773	1.9955
TCGA-BP-4347	3.74521	0	1.49609	0.699999	1.63935	1.66835	0.256242	0.667089	0	3.35377	0.737027	1.93184	1.2388	0.713133	1.40823	0.26001	47.0538	1.45795	2.74682	0.809339	1.15148	0.371771
TCGA-CW-5590	2.94521	1	0.138379	0.498739	0.12944	1.77011	0.258076	0.241578	0.120541	9.41399	0.409023	3.7436	1.66745	0.288577	2.83938	0.731937	1.97647	1.82027	0.892657	0.213486	1.10209	0.144423
TCGA-B0-4822	3.04384	1	0.471138	0.814373	0.377746	0.955865	0.26898	0.690756	1.54391	0.0393596	1.95627	6.89194	4.92775	2.86333	1.05704	1.94378	2.10872	2.99704	4.45865	0.849572	0	4.53083
TCGA-B0-4703	0.49863	1	1.4921	0.87922	0.0558285	1.33756	0.954087	1.29191	6.96092	0.58171	0.857572	3.37642	2.6173	1.22391	1.75078	1.02599	0.389569	2.86454	2.10275	0.523173	3.35534	0.752683
TCGA-BP-4770	0.90137	1	0.324721	4.99937	0	0.0115436	0.885503	0.0303149	0.787578	0	0.414038	8.49017	6.9575	0.0637343	4.3998	11.0571	0.0528047	2.65353	0.26729	0.241108	0.322153	0.0797424
TCGA-CJ-4637	6.10137	1	1.0465	1.17244	3.65457	2.38922	0.209113	0.815056	5.65532	3.53592	0.945168	5.1816	6.86384	1.62467	1.82616	1.34694	12.4561	1.44171	2.3801	0.709407	3.92219	0.879842
TCGA-CJ-4885	5.82192	0	0.364839	0.60268	1.51013	3.51399	0.0911281	0.0844408	0.0926943	14.6148	0.224666	3.00946	1.94077	0.019021	0.436323	0.159206	14.0361	1.06401	0.305504	0.115131	0.32048	0.142791
TCGA-B8-5546	1.38356	0	0.0664051	0.0968734	3.57785	1.40458	0.318459	0.0983632	0	9.66943	1.14498	1.71253	0.364638	0.138482	0.0239747	0.168596	0.305957	0.90302	0.217479	0.111761	0.0933299	0
TCGA-B8-5545	1.43014	0	0.296601	0.296943	1.41495	1.13523	0.177801	0.0339968	0.559796	7.0247	0.365291	2.53094	0.746473	0.0824713	0.133855	0.517715	2.16374	1.22583	0.448894	0.124796	0.347384	0.0773893
TCGA-CJ-5676	7.05479	0	0.124521	0.454137	0.384376	1.31692	0.199055	0.0823429	0.451957	3.60453	0.33739	6.70593	2.25071	0.155807	1.37118	1.26459	0.401607	2.48188	0.611717	0	0.787545	0.454862
TCGA-B0-5707	7.74795	0	0.0622298	0.138844	1.60659	2.4257	2.26314	0.105347	0.614358	19.8333	0.214597	5.28657	1.50922	0.285505	0.0112336	0.0987471	0.028672	0.854538	0.629942	0.183284	0	0.0324741
TCGA-BP-5190	2.76986	0	0.414876	0.892141	1.7258	2.13853	0.0780243	0.405389	0	9.13376	0.553036	3.94282	0.982722	0.366432	0.916333	0.0774506	6.04939	0.897995	0.435957	0.349122	0.617392	0.203764
TCGA-B0-5709	8.53973	0	0.277183	0.724558	1.2206	1.54626	0.23859	0.0744459	0.371466	6.78301	0.231086	2.26417	2.30258	0.142287	0.985336	0.757875	39.1187	1.48953	0.584029	0.179425	0.419538	0.133519
TCGA-B0-5109	1.60822	1	0.820435	0.694331	0.0952681	3.43654	0.791434	0.281369	0.98576	0.727946	1.58883	16.6949	3.15875	1.69914	0.510701	0.772147	0.0521394	2.21778	1.45719	0.999895	1.03381	0.26574
TCGA-B2-4098	0.139726	1	1.42917	0.062893	0	0.930135	0.17574	2.21777	0.021281	0.300017	1.55254	3.44665	1.00612	0.641933	0.264606	0.255856	0	0.547182	2.6185	1.41852	0.515036	0.344214
TCGA-CJ-4893	2.05479	0	0.455187	0.383509	2.53147	4.66396	0.181912	0.172941	0.0120155	4.42842	0.32617	2.44821	1.28761	0.155332	0.388437	0.262653	23.9086	0.822013	0.696095	0.191522	1.33766	0.453476
TCGA-BP-4985	2.60822	1	0.571099	1.54459	2.76314	3.16573	1.66847	0.095846	7.09053	1.45105	0.271642	2.37502	7.62364	0.147845	2.30361	2.09994	0	1.64355	0.492511	3.36409	0.77498	0.102766
TCGA-BP-5001	3.22466	0	0.602087	0.139276	3.37916	1.69275	0.0627702	1.41809	0.0152022	41.5472	1.3154	4.11017	2.7551	1.17917	0.841148	0.332313	4.36616	1.30526	3.11756	1.16753	0.147167	0.355175
TCGA-A3-3313	2.0137	1	0.75241	0.0161417	0.211142	1.49201	2.08607	0.833398	0.0273092	6.24253	1.34366	2.12231	0.236704	0.686475	0.00848898	0.0149242	0	1.21627	2.19115	1.24653	0	0.196319
TCGA-BP-4169	1.92055	1	1.41111	0.818966	0.29178	0.852787	0.519418	0.832946	0.593041	4.99466	0.493933	4.26725	3.00767	0.665991	0.784305	0.50676	0.7186	1.47038	2.57607	0.765602	0.782868	0.406945
TCGA-B8-5553	1.19178	0	0.176675	0.450499	1.69984	4.74368	0.0605199	0.0961351	0.0146572	8.05878	0.19894	1.45495	1.82479	0.0421074	0.893004	0.11214	21.211	0.504735	0.5185	0.0637172	0.0709456	0.184392
TCGA-AK-3443	3.89863	0	0.237344	0.139176	0	0.011953	0.0948526	0.922866	0	0.0462655	0.701546	1.02015	0.16291	0.280477	0.00714082	0.012554	0	0.226773	1.97272	0.582538	0.222386	0.206426
TCGA-B0-4696	2.3726	1	3.09377	1.908	0	0.10273	1.11412	0.348917	1.36229	0	0.770426	12.0168	10.4232	1.70157	0.036823	3.40949	0.0626565	1.9218	1.3766	1.5449	0	0.461273
TCGA-DV-5576	1.99178	1	0.571237	0.142974	0.267168	0.143841	0.380483	0.188873	0	2.89513	0.304863	1.31791	1.63371	0.297816	0	0.271934	0.0438656	0.526755	0.71573	0.420614	0	0.0248412
TCGA-BP-4963	5.02466	0	1.11566	0.961457	1.27895	3.55765	1.89729	0.600253	0.289485	18.7399	0.795186	2.98882	3.82345	1.18806	2.97381	0.376668	17.324	1.12662	2.27569	0.699134	0.867413	1.0653
TCGA-BP-4354	2.83288	1	0.730918	2.21022	0.468825	0.462754	0.584211	0.500831	3.86061	0.162832	1.61177	4.54083	11.8177	1.65492	4.22221	8.19613	0.256584	2.15309	1.88601	0.351471	1.56538	1.05345
TCGA-BP-4789	4.07945	0	0.272118	0.299676	0.483627	4.04275	0.0724999	0.124762	0.0131689	17.7432	0.312796	1.84042	2.53189	0.132412	0.802331	0.604521	20.0603	1.19116	0.641392	0.954126	0.063742	0.0946684
TCGA-CZ-5462	0.852055	1	0.184248	0.83622	0.80428	7.08912	0.163629	0.123463	0.142664	0.454928	0.282386	2.18946	1.03046	0.187847	0.73172	0.103953	19.1665	0.262015	0.298661	0.137819	0.517906	0.149563
TCGA-B0-5705	10.0493	0	0.101051	0.204648	3.83387	6.81527	0.226152	0.145406	0.0469466	4.34929	0.278776	2.0235	0.573378	0.219162	1.43743	0.102623	46.4283	1.12088	0.643839	0.0510212	0.170428	0.042186
TCGA-B0-4710	0.263014	0	1.16718	2.56496	3.41776	5.13693	2.59592	0.754379	0	33.1485	0.349997	2.96387	1.60228	0.93129	1.42908	0.209367	17.1385	1.37342	1.57133	1.25977	0	2.72763
TCGA-BP-5004	3.08493	0	1.05092	0.411834	3.30299	4.6257	0.125997	0.683828	0.0813732	1.27011	0.569493	2.85637	1.68312	0.365266	0.341478	0.355757	51.6807	1.12554	1.73654	0.42744	0.0492342	0.182804
TCGA-A3-3387	1.69041	0	0.467975	0.749624	0.87549	6.34311	1.21119	0.547008	1.66942	17.7493	0.856296	4.49617	3.24272	0.650613	1.46428	1.10327	13.9021	1.75882	0.995216	0.468816	2.38032	0.395385
TCGA-BP-5175	2.55342	0	0.405965	0.184432	1.0454	1.74624	0.209958	0.28551	0.721136	0.22344	1.12937	4.89059	2.4696	0.517923	0.431083	2.41003	2.09051	0.560336	0.405264	0.602865	1.07401	0.224311
TCGA-BP-4331	6.72329	1	1.45549	0.455986	1.86716	4.97048	0.332386	0.833541	0.0670831	9.61944	0.546307	2.8038	3.00239	1.56101	1.05931	0.307946	28.5701	0.997953	2.79954	0.816541	1.03906	0.482245
TCGA-BP-4174	5.14795	0	0.537626	0.392151	2.26304	6.36817	0.236344	0.190558	0.0156108	1.91783	0.423767	1.89623	1.03326	0.112117	1.95073	0.255933	36.8342	0.731099	0.472199	0.158346	1.20898	0.2525
TCGA-CJ-6028	4.45205	1	0.401842	1.15652	0.0693941	2.14827	0.667078	0.101386	0.215411	0.903821	0.487291	5.97875	3.79076	0.154709	2.99087	0.13734	5.26955	1.31049	0.285297	0.156071	0.868884	0.25809
TCGA-A3-3367	6.21918	0	0.735931	1.67853	1.26084	2.53975	0.51082	0.510218	0.0112467	29.0383	0.400709	2.37972	1.45337	0.694662	2.68494	0.0983397	1.07076	1.81253	1.15321	0.554104	1.36095	1.07127
TCGA-A3-3351	2.49315	0	1.96582	0.521895	1.79286	5.04906	0.122754	1.55994	0.0178376	6.93347	0.907906	2.74918	2.41752	1.3836	1.65234	0.233954	13.9823	1.63802	2.22225	1.36993	0.690721	1.15408
TCGA-CJ-4890	5.71233	0	1.13221	0.667275	0.0959156	1.38137	0.443939	0.210201	1.16614	0.89946	0.757719	4.2453	3.7928	0.463313	0.817534	0.894909	0.354333	1.35566	1.18936	0.844902	1.14091	0.490501
TCGA-CW-5581	7.66849	0	0.179834	1.1034	2.67466	6.50723	0.431215	0.0784872	0	2.05072	0.265778	2.33593	0.596608	0.112508	0.511297	0.328167	9.30075	1.51046	0.4618	0.113499	0.0631875	0.0469224
TCGA-B0-4815	4.35068	1	1.08265	1.74663	0.972209	2.22458	0.423059	0.735662	12.2253	4.81176	2.84456	4.81769	7.39819	2.1474	2.56242	0.641375	3.61372	2.64943	2.79361	1.66016	4.80159	1.12995
TCGA-AK-3454	2.39452	0	0.70181	0.770874	0.157554	1.3148	0.336567	0.58661	1.38571	0	1.93613	3.77951	4.68868	1.69773	1.08953	1.73728	1.87546	2.97538	3.00888	0.531521	1.18364	5.93297
TCGA-BP-4782	0.969863	0	0.195779	0.100803	2.30747	3.90444	0.156483	0.0595535	0.341084	7.44183	0.144672	2.67298	1.59017	0.061242	1.06025	0.295131	5.6152	0.71126	0.400739	0.16475	0.27516	0.127707
TCGA-CZ-5451	4.56986	0	0.120818	0.264379	1.45788	5.9142	0.024142	0.0319577	0	14.2013	0.446396	1.97028	1.10571	0.302347	0.719726	0.421775	25.4395	1.03088	0.44964	0.228757	0.339611	0.0945718
TCGA-CJ-4878	5.98904	0	1.64268	0.58185	0	3.88643	0.195548	1.05761	0	13.8984	0.688718	4.82485	5.62958	0.670555	0.16404	0.0443681	10.6604	1.52835	4.03747	1.52939	0.491218	1.45909
TCGA-CJ-5672	5.40274	1	0.146844	0.667862	2.34883	2.30733	0.0586851	0.163136	0	4.76595	0.325533	2.70101	2.38542	0.183738	0.874765	0.279617	18.0984	1.01802	0.86347	0.185356	1.03192	0.536405
TCGA-BP-4765	5.98356	0	1.15094	0.314589	2.6556	2.47309	0.187393	0.624659	0.0371326	4.512	0.755995	2.40882	1.38493	0.622272	0.0384752	0.229982	14.4553	1.57422	3.08404	0.914722	0.0599114	0.645099
TCGA-BP-4970	1.1863	0	0.400262	0.351721	1.24003	1.68357	0.0127969	0.162622	0.427697	5.01845	0.173522	2.27093	1.6997	0.133554	0.47977	0.335354	8.54226	0.742812	0.543416	0.0808378	0.225021	0.317487
TCGA-B0-4819	0.50137	1	1.62577	1.07762	0.880987	0.542076	0.246448	1.03505	1.10691	1.11466	1.90562	5.50667	5.84891	2.36159	2.06449	0.604917	0.335787	1.96568	2.65388	0.566111	5.12146	2.89624
TCGA-G6-A5PC	0.663014	1	0.182459	1.29017	2.62153	3.66084	0.116669	0.320461	0.487412	21.1266	1.43817	6.42155	4.94271	1.46113	1.85765	0.0463244	2.28661	1.13843	0.478047	0.0921244	1.02575	0.875973
TCGA-BP-4992	1.3726	0	1.24527	0.757737	0.47652	0.838078	0.271451	2.37757	0.0657421	8.27523	2.98366	5.66724	8.15885	4.03699	1.72682	1.07782	2.24284	2.82232	4.03616	1.66712	1.35241	2.98332
TCGA-CZ-4864	3.60274	1	1.42314	0.816395	3.50127	5.11322	0.124657	0.837442	0.0113214	7.27356	0.691488	1.99626	1.40949	0.91068	0.978344	0.197985	64.0076	0.909682	2.8441	1.03354	1.53438	0.610401
TCGA-BP-5198	1.65205	0	0.11248	1.9459	0.429274	1.1284	1.2047	0.0380827	0.143705	2.68371	0.33247	5.68208	1.42057	0.131358	1.30762	1.1423	0.538975	1.22366	0.281305	0.227167	0.505876	0.140872
TCGA-BP-4349	1.01918	0	2.00651	0.40109	1.0334	2.32535	0.113207	1.12643	0.0137087	9.38711	1.00011	3.86753	1.77152	1.59499	0.698855	0.599333	16.4232	2.27854	3.78119	1.2912	0.265419	1.30577
TCGA-BP-4965	5.12603	0	0.598977	0.242503	4.37884	3.96325	0.0859298	0.206372	0.0713524	11.0651	0.226983	2.31823	1.91158	0.102491	0.981452	0.614146	45.2032	1.36369	1.15231	0.297257	0.172685	0.352644
TCGA-B0-5094	0.912329	1	1.04421	1.83196	2.10979	3.11319	2.74497	0.535222	4.46042	24.9413	0.845926	2.44651	6.85939	0.677477	1.49961	0.132557	2.88667	1.63963	1.20903	0.683442	3.78313	0.702329
TCGA-DV-5567	2.49315	0	0.132032	0.0944176	0	0.19948	0.158297	0.0605348	0.0383375	2.54797	0.281857	1.16838	1.02709	0.0917805	0.0238342	0.391086	0	1.06202	0.399652	0.0925887	0	0.0459332
TCGA-BP-4334	1.76712	1	0.160045	0.0892708	0	0.0483604	0.383763	1.67641	0	0.0467963	8.51514	1.91196	1.13515	2.40307	0	0.152377	0.221219	0.128023	2.45399	0.269359	0.112468	0.626385
TCGA-BP-5187	1.11233	0	0.503184	0.856401	1.1767	2.93956	0.0670311	0.119788	4.01794	10.4461	0.289201	2.29	2.64791	0.0699564	0.984033	0.239538	3.67078	0.682026	0.5618	0.423434	0.353603	0
TCGA-CZ-5988	1.89863	0	0.375831	0.322512	0.506236	3.04352	0.450593	0.11134	3.71035	3.07695	0.370296	4.47558	2.2701	0.0313505	0.12212	1.02576	15.0304	0.982073	0.447585	0.126506	0.211286	0.235349
TCGA-CJ-4894	2.30411	1	0.90111	0.309309	2.23045	2.09451	0.184677	0.826291	0.013418	17.7545	0.774014	3.17212	2.6855	0.674579	0.433778	0.278646	45.4144	0.985732	2.64848	0.836066	0.324738	0.458179
TCGA-BP-4763	3.47945	1	0.289637	1.64041	0.147779	2.48236	0.294639	0.078005	7.04914	3.01799	0.207543	1.09845	2.53023	0.0219641	1.36891	0.752072	0.946271	0.933767	0.595797	0.221575	0.740135	0.0549616
TCGA-B0-4828	0.841096	1	1.20452	2.01255	0.516961	2.31226	0.906118	1.07202	0	24.4465	0.73301	6.39542	1.94533	2.24595	1.71392	0.0674592	11.328	3.76906	2.38378	0.685679	1.09541	3.80837
TCGA-CJ-5679	1.86027	1	0.183471	1.41698	2.19673	3.41874	1.88195	0.0711774	0.799102	0.035764	0.873717	3.94296	5.26118	0.153045	3.12431	1.82444	0.563554	0.790885	0.300437	0.154393	0.601677	0.2234
TCGA-CJ-4869	6.99726	0	0.33085	0.88368	1.9265	2.64927	0.198332	0.0743863	0.156109	5.46575	0.50934	4.04658	5.48805	0.103494	2.44123	0.682496	13.0143	1.64306	0.36939	0.121806	0.87187	0.237395
TCGA-A3-3363	0.873973	0	0.556793	0.0917379	3.04995	2.04586	0.996878	0.853031	0	55.3792	0.636367	3.54756	1.85483	1.43053	0.0562862	0.127228	0.348893	0.831394	1.57817	1.49935	0.125208	0.25569
TCGA-BP-4777	4.74247	0	0.691523	0.532031	2.35544	2.73805	0.228713	0.368353	0.096935	5.60577	0.963272	2.55027	2.57513	0.437606	1.29137	0.211896	20.5452	0.67397	0.731256	0.441459	1.00542	0.27376
TCGA-B0-4843	0.876712	1	0.552464	0.616314	0.542616	0.459077	0.496772	0.474931	0.160416	1.65576	1.46288	5.4476	4.67686	1.23852	0.86017	1.13965	0.15909	2.64236	2.78597	1.27849	0.485292	1.40545
TCGA-BP-4766	4.00548	0	0.782956	0.33594	6.96146	3.66083	0.510524	0.29212	0	38.0992	0.365412	2.03168	5.31755	0.446868	0.334747	0.196169	42.3397	0.966923	1.7974	0.468141	0.115833	0.236545
TCGA-B8-A54H	0.70137	0	0.471944	0.355687	1.58925	7.70075	0.0820037	0.694729	0.0238323	6.52772	0.505428	3.71979	0.788716	0.92429	2.47434	0.416772	34.9614	3.85178	2.08324	0.587085	0.692139	0.6853
TCGA-BP-4774	5.16438	0	0.778404	0.465557	1.2709	2.12401	0.207388	0.731243	0.0136982	16.7184	0.673978	4.15085	2.0508	0.452554	0.41729	0.149719	18.2366	2.32083	2.76701	0.83368	0.0663041	0.221565
TCGA-A3-3373	4.4411	0	0.469152	0.161038	2.84372	2.13211	0.104996	0.192596	0.021796	3.4459	0.110938	1.49458	0.532407	0.109578	0.210032	0.250137	42.1596	0.800606	0.743101	0.252669	0.1055	0.313373
TCGA-CZ-4860	0.564384	1	0.223347	5.746	2.33154	3.33392	3.57035	0.108703	1.2711	0	0.30808	3.727	27.2265	0.111785	1.26599	1.54523	3.53995	3.95433	0.152943	0.112769	2.57402	0.0699309
TCGA-AK-3451	4.05753	0	0.0336236	1.43691	2.11355	6.82751	0.107499	0.0284602	0.214788	9.59543	0.198771	1.4282	4.00034	0	0.0242787	0.448177	11.6499	0.206204	0.180194	0.0282946	0.756108	0.0350924
TCGA-BP-4351	2.65753	0	2.94083	1.45649	3.1124	3.40217	0.693974	1.91136	0.862046	32.1351	1.43496	3.6115	1.53795	1.42516	1.64824	0.426656	1.10979	2.74077	4.29449	1.93265	0.236184	1.05233
TCGA-B2-4099	1.02466	0	0.690693	1.92985	1.55058	10.836	0.287071	0.418008	0	25.8826	0.408313	4.08637	4.09609	0.898797	3.92002	0.578688	2.97866	1.2376	0.839012	0.534727	1.94149	0.490187
TCGA-B0-5694	1.31507	1	0.177585	1.18866	0.677744	1.63128	1.58974	0.112736	1.40255	18.61	0.804862	2.82868	5.29826	0.20739	0.897606	0.473415	6.21842	0.890206	0.602747	0.239104	0.0998358	0.222411
TCGA-CJ-4903	4.27397	0	1.05498	0.808075	1.90787	3.18781	0.156153	0.487826	0.0340365	10.1453	0.423476	3.8232	2.93226	0.472607	0.959268	0.446414	25.3119	1.54715	1.33783	0.854895	0.27458	0.407801
TCGA-CZ-5457	4.23836	0	0.116045	1.507	3.32158	2.34935	0.185505	0.0266024	0	23.729	0.533566	4.82644	1.41603	0.112934	0.0628444	0.208693	4.20606	0.881851	0.8292	0.0651017	0.108731	0.0201856
TCGA-BP-4158	9.25205	0	1.12666	0.990991	1.20142	4.23847	0.247642	0.554303	0.0163571	42.6281	0.888051	2.6919	2.26842	1.12778	1.21012	0.178779	8.48728	1.99023	2.13843	1.0429	0.158347	0.852506
TCGA-A3-3320	4.13151	0	1.54774	0.0870928	2.24996	9.36888	0.12168	1.39328	0	19.8529	0.399986	2.52114	1.32359	0.550292	0.622913	0.0966284	76.0808	1.90784	1.949	1.15298	0.213963	0.741471
TCGA-DV-5568	1.0137	0	0.488289	0.776283	1.09619	2.32966	0.718939	0.114202	0.417883	4.11788	0.81027	4.38595	3.03404	0.1715	0.547427	0.71773	0.615724	1.37735	0.933482	0.346021	0.288956	0.080466
TCGA-CZ-5985	4.46301	0	0.308042	0.770364	2.4451	3.64343	1.30141	0.200209	0.613333	3.86014	0.303505	2.25306	1.22834	0.367082	0.603734	0.125693	17.6802	0.651223	0.360302	0.12961	1.66991	0.0918564
TCGA-AS-3777	3.39178	0	0.101409	0.939842	0.022766	3.77516	0.810546	0.105149	0.0235565	0.213491	0.439628	2.04605	0.426917	0.10151	1.26679	0.0514935	0.0373789	0.616506	0.132847	0.0682693	0.570106	0.0211678
TCGA-CZ-5456	4.26849	0	0.357598	1.3052	0.374638	0.821216	1.84832	0.0681037	0.42918	1.50566	0.164421	3.38145	6.47991	0.0596591	1.4632	0.484216	4.30576	0.832723	0.26262	0.0802459	0.670121	0.248812
TCGA-BP-5183	3.53699	0	0.395487	0.50907	1.96596	3.75583	1.30958	0.433386	0.114835	21.2114	0.389662	2.74266	2.94726	0.329901	0.968899	0.125513	24.1049	0.436875	0.984041	0.689384	0.158812	0.206381
TCGA-CZ-4854	3.84658	1	1.03712	2.04697	1.29069	2.65695	0.648744	0.679858	3.02452	10.2577	1.28841	2.94142	5.65366	0.97797	2.23034	1.17346	9.03752	2.07403	1.55062	1.72652	1.39426	0.682396
TCGA-A3-3306	3.06849	0	0.567707	1.92431	0.438103	13.1874	0.425398	0.311591	0.0206052	9.2127	0.454468	3.7409	1.62361	0.414366	2.01119	0.0450422	0.915485	1.22991	0.475378	0.656879	3.2913	0.296252
TCGA-B8-5158	0.80274	0	0.201069	0.997302	2.36981	3.51173	1.28569	0.112752	0.945809	1.05825	0.435837	3.12648	2.00576	0.335449	0.370225	0.638117	2.09369	1.54405	0.311294	0.186121	1.29994	0.125911
TCGA-B0-5695	3.89041	0	0.124122	0.987019	1.67189	3.9881	0.115743	0.12476	0.0120135	32.6149	0.244587	3.27944	1.07915	0.0690253	0.149375	0.183827	18.7196	1.83682	0.486571	0.0870413	0.0581495	0.107953
TCGA-BP-5176	4.35616	1	0.100405	0.148197	2.11882	2.31792	0.224706	0.0318699	0.034985	17.2625	0.356136	4.15822	0.992406	0.0837546	0.507499	0.216681	3.68239	0.674657	0.394597	0.10139	0.508017	0.0419165
TCGA-CZ-4859	4.89589	0	0.0734941	0.375253	2.16552	3.75308	0.176228	0.0349919	0.0213401	14.9136	0.217235	1.92322	0.638976	0.0459796	0.0530681	0.104959	64.8626	0.984723	0.262577	0.0463845	0	0.0958806
TCGA-CW-5587	6.09863	0	0.136134	0.358251	2.19025	4.44262	0.145079	0.0792195	0.0131762	8.9163	0.335323	1.94469	1.7027	0.0378527	0.704473	0.129611	35.6266	0.59893	0.614723	0.076372	0.701548	0.189441
TCGA-BP-4801	3.07945	0	0.289243	0.579155	1.37985	4.48654	0.0192656	0.0433545	0.111981	13.2498	0.427476	3.34573	2.55888	0.100532	0.504732	0.764959	35.3824	1.13115	0.588463	0.101417	0.20326	0.0251565
TCGA-A3-3307	3.93425	0	1.13645	0.556451	4.27716	5.09037	0.106864	0.49511	0	17.8265	0.691586	3.57476	2.04953	0.529756	2.1601	0.275803	60.1229	1.99639	1.43303	0.843822	0.657685	0.55816
TCGA-B4-5834	0.10411	0	0.251851	0.403427	0.730305	6.31642	0.0671002	0.057735	0.0121881	13.8443	0.289499	2.4038	1.44057	0.105043	0.560719	0.372998	15.0657	1.53894	0.587373	0.158951	0.176984	0.109522
TCGA-G6-A8L6	0.857534	1	0.343102	2.42902	0.433267	0.570209	0.239956	0.422006	0.0498123	35.3633	0.718353	6.5061	4.82777	1.64567	3.51487	0.43555	0.197602	3.06474	1.69827	0.721808	0	1.52188
TCGA-BP-4991	3.87123	0	0.98228	0.472039	0.601414	1.80247	0.114199	0.633024	0.0207432	11.6974	0.580688	2.7635	2.2229	0.372447	0.212783	0.646149	7.5375	1.50482	2.2971	0.811569	0.100404	0.242317
TCGA-A3-3347	4.41096	1	1.88985	1.38222	0.522172	1.54623	1.16194	0.507575	1.08061	1.83627	1.00262	3.8152	7.26415	1.45518	2.26735	0.996536	3.9652	2.51955	1.99097	1.49246	1.79798	1.12275
TCGA-B2-5636	0.726027	0	0.297342	0.380419	0.030342	0.0816793	0.345688	0.0743601	0.109884	7.7773	0.213064	2.27585	1.90486	0.202935	0.097592	0.325989	0.0249088	1.45593	0.909421	0.386698	0.0759824	0.0564237
TCGA-MM-A84U	1.91781	0	0.201711	0.536595	1.35851	0.711092	0.134354	0.540662	2.77231	4.36448	0.86121	3.21298	3.7536	1.45826	1.51719	1.02425	0.929373	1.246	1.09101	0.396065	1.03949	0.84209
TCGA-CJ-4907	4.10685	0	0.568777	0.289365	1.25408	3.64602	0.487087	0.627581	0.0707798	4.324	0.400286	2.20332	1.91483	0.406675	0.528041	0.876756	26.8425	1.44618	0.780184	0.376068	0.171299	0.296811
TCGA-BP-5196	2.78904	0	0.539895	1.12516	0	0.435037	0.431529	0.486907	4.53876	3.3076	0.430621	4.93365	2.3764	0.579036	0.399125	1.64815	0.30798	1.39159	0.589391	0.194711	0.433601	0.187826
TCGA-CJ-4889	5.33151	0	0.582522	0.345751	1.96161	0.894765	0.5238	0.182332	0.0281906	8.17567	0.310886	3.31384	2.06582	0.344193	0.332993	0.415959	6.50854	1.9286	1.22127	0.388073	0.545808	0.12666
TCGA-AK-3428	6.09041	0	0.0954479	1.17127	0.589263	2.71108	0	0.0605927	0.0277147	13.7868	0.0470211	1.08596	3.6688	0	2.1193	0.151458	4.08986	1.09436	0.113671	0	0.402445	0
TCGA-CJ-4874	6.25479	0	0.122515	0.378483	3.38302	6.21938	0.0195848	0.0440728	0.113837	11.0334	0.33799	2.08159	1.74913	0.0817581	1.17658	0.497685	47.0776	0.476944	0.284516	0.103097	0.482132	0.179013
TCGA-A3-3328	3.79452	0	0.718512	0.0719342	0	0.0603087	1.61122	1.2079	0.0231812	0	1.23888	1.15054	0.0547976	0.832441	0.0072058	0.0886779	0	0.186262	2.96521	0.906952	0	0.145814
TCGA-CJ-4872	3.93151	0	0.576805	1.62517	0.78234	0.944081	0.729964	0.297513	0.153527	7.36459	0.781426	5.43239	2.37547	0.821964	2.31675	1.00681	0.398639	2.80684	1.33092	0.283142	1.28357	0.82775
TCGA-B8-A54K	1.28493	0	0.829152	0.121975	0	0.0715838	0.40237	0.864745	0.0171969	2.73611	0.145882	1.5049	0.785928	1.21039	0.609399	0.357121	0.0272876	1.11332	2.46864	1.19612	0	0.216343
TCGA-CJ-4873	4.86575	0	0.94076	2.39705	0.365534	1.92427	2.66069	0.95708	2.24834	23.2754	2.45986	4.6382	5.39761	2.23352	1.13651	0.688989	0.966925	1.86204	2.07915	1.18749	4.37344	1.47278
TCGA-G6-A8L7	5.84384	0	0.105051	0.865421	0.530633	3.30129	1.80526	0.255642	0	1.10579	1.39731	6.73311	2.30739	3.68047	0.284455	0.466751	0	1.90474	0.422239	0.309406	0	1.69942
TCGA-CZ-5467	0.2	1	0.28623	0.385439	0.247145	2.46162	0.281574	0.195683	0.0127863	7.00439	0.455561	2.37147	2.74043	0.0918318	0.667731	0.572982	1.56225	1.37964	0.471984	0.111168	0.18567	0.183836
TCGA-B8-5159	0.657534	0	0.249719	1.01871	11.2122	4.94535	0	0.107718	0	16.7826	0.264968	1.47159	0.896577	0.0480709	1.713	0.109733	3.06228	0.670974	0.285958	0.0808235	0.323973	0.0801931
TCGA-A3-3358	3.58082	0	0.771631	0.770824	1.53241	4.81869	1.64467	0.571493	1.47071	13.8149	0.584821	4.81734	3.42228	0.511633	2.39299	0.59024	10.3011	0.944329	1.31952	0.41624	1.66846	1.65197
TCGA-A3-3372	2.0137	0	2.05431	0.952355	0.556603	2.99671	0.188733	0.712024	0.150839	18.8348	0.60489	3.86864	2.72286	1.06363	1.44926	0.329727	15.8622	4.18062	1.86301	1.43067	2.85407	0.93648
TCGA-BP-4974	0.578082	1	2.34694	0.608481	0.784715	1.63964	0.146344	1.08132	0.00966622	12.5372	0.705193	3.73708	2.78768	1.49954	0.360566	0.665593	1.99396	1.85074	5.58509	2.80138	0.0935755	0.85123
TCGA-CW-5584	0.449315	1	0.0715059	1.42768	0.722377	2.70805	0.361972	0.0554812	0.0415256	6.30027	0.281811	3.30849	1.81054	0.0994128	0.946594	0.25719	1.38373	1.22025	0.510947	0.120346	1.00499	0.174135
TCGA-B4-5838	0.454795	0	0	1.43359	5.45868	3.63042	0.891711	0.0302665	0.132899	2.24163	0.648251	4.64334	1.07338	0	0.227213	0.217884	1.66069	0.915305	0.187372	0	0	0.0895671
TCGA-B0-4699	0.30137	1	1.88673	0.425657	0	0	0.449977	1.03354	0.539003	0.0355916	2.56354	5.23963	1.76848	6.63806	0.802031	31.1267	0.0701047	1.14004	2.29224	0.409729	0.598776	0.508166
TCGA-B8-5550	1.18904	0	0.0660213	1.56368	1.55626	2.2144	2.63849	0.083824	0.134192	8.37807	0.162623	1.60248	3.98783	0.110145	0.321787	0.796202	3.98488	0.739365	0.530727	0	1.20628	0
TCGA-A3-A8OW	0.884932	0	0.599566	0.406705	1.37805	5.4696	0.0456403	0.428952	0	19.4344	0.506345	2.5987	3.31841	0.666849	1.34002	0.235584	14.7331	1.37791	1.9466	1.44154	0.561778	0.357575
TCGA-BP-4967	0.561644	0	0.757861	0.409717	2.21178	1.91216	0.302873	0.982265	0.165042	10.1934	0.392017	3.19036	4.1615	0.48994	0.150488	2.29693	21.3349	1.35896	1.02665	0.526141	0.479315	0.296612
TCGA-BP-5201	2.60548	0	0.591394	0.924768	1.20473	5.08304	0.857848	0.361527	0.17808	29.6143	0.539523	5.6321	3.84878	0.347151	3.89862	0.139027	19.2957	1.23815	0.939072	0.589824	0.67726	0.205743
TCGA-T7-A92I	0.975342	0	0.411576	0.249089	0.0486302	0.274912	0.848385	0.735706	0	0.962742	0.490886	0.969406	0.237896	0.632435	0.0625658	0	0.0199612	0.889493	1.08995	0.601546	0	0.0904324
TCGA-B0-5085	2.10959	1	0.745087	0.357173	1.15358	1.59928	0.0821429	1.09551	0.0149205	13.7327	1.39228	3.37142	3.31541	2.9576	0.936874	0.29354	1.20745	2.08946	4.76563	1.10265	0.21666	1.17986
TCGA-CZ-4853	2.12055	0	0.470191	1.00561	3.36968	10.6339	0.115636	0.384591	0.136527	26.481	0.249451	2.05755	2.68117	0.377131	1.29276	0.149221	19.1474	1.13317	0.732255	0.39567	2.49084	0.490729
TCGA-A3-A6NI	2.78904	0	0.440273	0.344229	2.22389	5.39536	0.215052	0.341606	1.46305	8.8397	0.337391	3.26527	2.55189	0.775326	0.865418	0.388128	14.8533	0.750019	1.15061	0.802736	0.550032	0.38292
TCGA-AK-3465	1.01096	0	0.594122	0.0784362	0.230847	0.193334	0.328757	0.776087	0	0.213807	3.91749	1.35193	0.376429	1.88708	0.0494999	0.232064	0.0210568	0.341205	2.91185	0.403813	0	0.262339
TCGA-BP-4989	0.323288	0	2.53318	1.37556	1.3285	2.48456	0.746826	1.28299	0.108523	4.95412	1.75939	5.59103	4.99771	1.88792	3.78572	0.830295	1.83682	2.14814	3.72775	1.2231	4.08558	1.58197
TCGA-G6-A8L8	2.98904	1	0.767974	0.038443	1.43673	3.48086	0.0767286	3.27051	0.0185827	22.6423	0.882774	4.2232	2.5185	2.32224	0.12708	0.304658	13.9177	2.07332	4.86832	1.34637	0	1.73663
TCGA-BP-4162	8.42192	0	0.891969	0.0739034	2.14054	4.27522	0.12292	0.624822	0	10.6481	0.515178	3.10285	1.46374	0.282226	1.73232	0.156181	37.8659	0.877528	1.37362	0.310593	0.0864572	0.545719
TCGA-BP-5173	0.169863	1	0.205591	0.239153	2.33337	2.63678	0.0912919	0.108762	0	7.24038	0.472647	4.78221	1.50523	0.152442	0.329892	0.188491	17.1768	3.16122	0.734528	0.115338	1.09159	0.19073
TCGA-B8-A8YJ	1.18082	0	1.21937	0.18174	0.180095	1.22172	0	0.349698	0.130444	1.2385	1.58081	3.06677	4.72811	0.69595	0.509749	3.56432	1.41933	1.77112	4.22278	0.648072	0.0901991	0.100471
TCGA-B0-5080	0.936986	1	0.481962	0.374405	0	0.398576	1.5409	0.252284	0.986979	2.75913	0.299914	3.77114	2.62329	0.148118	1.70342	2.89813	2.05699	1.7518	0.445589	0.277499	0.427819	0.370643
TCGA-BP-4976	4.47123	0	0.0503757	0.247846	2.7896	7.62111	0.0671074	0.0710662	0.0390062	16.8114	0.148901	1.18451	1.06037	0.0700361	0.0666873	0.170532	66.954	0.577584	0.419955	0.113044	0.0472008	0
TCGA-BP-4163	7.77808	0	0.661904	0.382653	0	1.24214	1.08594	1.03205	0.0606927	5.70426	0.652156	2.0875	0.95647	0.668376	0.301858	0.0663358	0.609936	0.966051	0.985344	0.469051	0.293773	0.509023
TCGA-CJ-4899	4.1863	0	1.41294	0.284531	0.338347	3.48388	0.105405	0.595987	0.0875239	11.9644	0.668224	3.10085	2.94827	0.455735	0.408098	0.777252	24.5298	2.69751	2.41187	0.364628	0.264778	0.648851
TCGA-BP-4977	1.24384	0	1.26964	0.871613	3.16935	2.63397	2.72633	0.753868	1.70573	11.7466	0.7655	2.54411	1.56083	0.821977	1.21096	0.252586	35.2733	1.30867	1.9916	0.414608	1.1186	1.34488
TCGA-A3-3335	5.16712	0	0.625072	1.41052	0.36381	6.00208	0.370081	0.585419	0.0134444	2.05783	1.23173	3.45931	1.71617	3.51471	0.501497	0.191027	1.47199	1.22224	0.771982	0.603931	0.520602	0.434918
TCGA-CJ-4634	4.9863	0	1.44271	0.55824	1.61941	4.73985	0.167728	0.405201	0	24.8809	0.43936	2.90486	1.20031	0.350096	0.0947035	0.266392	29.7552	1.23798	1.99149	0.949167	0.0737334	0.821305
TCGA-B2-4101	0.515068	0	1.26479	0.776636	1.7352	4.31439	0.202186	1.09435	0.310123	5.55551	1.41232	2.49431	1.95492	1.10194	3.11527	0.428158	6.19006	2.55557	3.00417	1.11164	1.4221	0.557351
TCGA-BP-5185	3.10137	0	0.145639	0.912338	1.51217	1.45225	0.378323	0.234991	0.0422885	11.5403	0.215242	4.91582	0.96633	0.151859	0.815007	0.161772	1.91242	1.61158	0.628738	0.39831	0.102345	0.342003
TCGA-AK-3427	7.03014	0	0.128995	0.62432	0.028959	0.171504	0.226828	0.103727	0.0449468	0.512959	0.305029	0.704472	0.637494	0.236727	0.0465719	0.0491259	0	0.192614	0.138261	0.0651304	0.0725192	0.026926
TCGA-BP-4998	2.55342	0	1.71429	0.287751	0.570935	3.30156	0.2108	0.896929	0.0984598	5.44214	0.668192	3.40077	2.62057	1.1	0.639324	0.741344	1.75329	1.59231	2.91094	0.824337	0.635438	1.19934
TCGA-DV-5573	3.09589	0	0.700357	0.451952	2.07541	4.24944	0.15674	0.539454	0	8.15848	0.717645	5.48223	2.69202	0.607582	0.890047	0.160032	4.0013	1.0607	1.00089	0.259317	0.314984	0.14619
TCGA-B0-5697	5.0274	0	0.24879	0.12098	1.34977	1.86688	1.19312	0.144777	0.421399	9.96607	0.347262	4.79633	1.44203	0.12106	1.12278	0.157913	11.9023	0.790521	0.518507	0.209359	0.69933	0.0865526
TCGA-BP-4993	0.484932	0	0.31647	0.556724	0.414437	3.02819	0.0843162	0.147887	0.0459458	16.6253	0.233856	4.12074	2.75147	0.131994	0.54272	0.334785	8.21404	2.13771	1.08356	0.355083	0.148262	0.440391
TCGA-B0-4817	2.79178	1	0.20585	1.19531	1.27085	0.808617	1.31626	1.06358	1.41459	2.04644	1.72396	4.13766	2.29209	1.45956	1.57309	0.195987	3.0034	0.539731	0.531161	0.952736	2.21808	1.11002
TCGA-BP-4355	2.61096	1	3.94587	0.857807	1.21064	2.24155	0.0841031	1.66718	0.0458296	10.2761	0.984898	4.76878	3.08156	1.55798	0.151957	0.634484	8.5084	4.29268	10.1347	1.72665	0.591549	1.12565
TCGA-A3-3359	6.86027	0	1.68443	0.43364	1.70894	5.59879	0.0776733	0.798562	0.0188115	10.6081	0.893644	2.28502	1.74908	0.54042	1.69578	0.0822424	16.2382	1.90883	2.02531	0.735991	0.364216	0.439503
TCGA-AK-3433	6.00548	0	0.674328	0.0670031	0	0	0.794285	0.431836	0	0.0415095	1.01408	0.673	0.357289	0.207237	0	0.045054	0	0.208193	0.845338	0.238928	0	0.111124
TCGA-B0-4827	2.42466	1	0.102667	0.359455	1.75168	1.3774	1.77249	0.00651755	0.787005	3.69837	0.627159	1.93125	2.40535	0.085641	1.52714	0.456156	0.662243	1.08405	0.226196	0.17279	0	0.0428606
TCGA-B2-A4SR	1.38904	0	1.38458	0.218233	0.697792	2.44196	0.180682	0.917835	0.0164096	20.0605	0.584654	3.0649	2.17226	0.989975	0.204035	0.376642	30.7252	1.3788	2.69213	1.56937	0.158856	0.353894
TCGA-B2-5641	0.887671	0	0.283589	1.07482	0.769282	2.5279	0.283335	0.0600098	0.3431	4.33948	0.232844	2.09725	1.14628	0.11828	2.45726	0.345002	20.405	0.686846	0.527706	0.0795475	1.66072	0.0739941
TCGA-CJ-4882	5.1589	0	0.833437	0.628131	0.203374	1.92711	2.7515	0.471577	3.2407	1.86478	2.14216	5.85439	4.51017	1.4509	3.51923	1.33401	2.23722	3.58463	1.54278	0.609865	0.407431	1.24804
TCGA-BP-4795	1.69863	0	0.218667	0.202657	0	0.171793	0.122344	0.0717214	0.0253973	0.485923	0.150813	2.32204	2.36143	0.0729618	0.0631575	1.09647	0.0402998	2.07567	0.761716	0.128807	0.0614657	0.0684657
TCGA-CW-5588	5.52603	0	0.105385	0.542607	0.591466	2.92965	1.45301	0.0306631	1.62181	6.13202	0.129792	1.61869	1.18148	0	0.837054	0.618739	3.22895	0.449599	0.329452	0.0221707	1.48115	0.0549944
TCGA-CZ-5464	4.08767	0	0.181235	1.18544	0.836338	2.47044	0.450671	0.196016	0.619798	14.8379	0.85315	4.81137	2.70911	0.352754	2.421	0.741334	4.26793	1.47659	0.539593	0.0677828	1.01888	0.420338
TCGA-BP-4762	3.67945	1	0.170719	0.159057	1.97104	4.49533	0.311892	0.0232236	0.113305	14.0624	0.192234	1.53539	2.29895	0.0610319	0.0792459	1.57895	51.6219	0.793358	0.24688	0.0205231	0.205662	0.0254538
TCGA-BP-5178	5.23836	1	0.288087	1.06303	0.023098	1.03217	0.74013	0.0609616	1.01575	0.216605	0.567688	3.73036	5.16006	0.154486	1.24069	0.966523	2.97704	1.26745	0.306329	0.623385	0.983316	0.150335
TCGA-B0-5115	2.18356	0	1.78127	0.351156	0.594429	5.23695	0.057719	0.975436	0.0139788	15.5124	0.735216	3.34123	3.04008	0.763014	1.05156	0.229179	5.30133	2.49673	1.62685	1.03306	0.473636	0.904415
TCGA-B8-4622	0.49589	0	0.858492	0.800547	1.83092	2.07527	3.27078	0.366356	0.149565	16.0652	0.366534	3.29926	1.51898	0.811607	1.54973	0.363271	8.33281	1.44975	1.04796	0.577943	1.0457	0.836259
TCGA-B0-5102	7.5726	1	0.848253	0.27201	1.02732	3.33209	0.107052	0.83608	0	1.40983	0.725792	1.82862	0.653733	0.595859	0.040296	0.184192	8.70105	1.12494	1.98053	0.939227	0.18824	0.908604
TCGA-BP-5008	2.93425	0	0.88254	0.293056	1.37828	2.91024	0.122678	0.450643	0.0891334	13.4186	0.434771	3.43436	2.14213	0.24006	0.796573	0.621058	5.12701	1.39146	0.98249	0.710376	0.215718	0.460546
TCGA-CJ-4642	4.46027	0	0	1.66194	0	5.01605	0	0.585457	0	20.6287	0.340744	3.14783	2.53204	1.73091	0.374579	2.85365	6.05501	2.02871	4.42755	0	3.88849	0
TCGA-A3-3362	4.27123	0	1.06907	0.289121	4.25459	6.57824	0	0.709521	0.0376266	5.38035	0.797973	2.55554	1.21558	0.513449	0.66668	0.308438	20.2102	2.7901	2.19912	0.817847	0.182126	0.338111
TCGA-B2-5639	1.14247	0	0.227675	2.86811	2.55561	2.28403	0.363953	0.0289067	0.105774	4.79311	0.269186	5.49161	1.29186	0	0.969947	0.231217	0.923118	1.1413	0.3796	0.0383181	0.895968	0.285144
TCGA-CZ-5458	4.26849	0	0.106749	0.699863	1.79737	5.62549	0.204775	0.133275	0.0371955	17.7789	0.588992	2.00805	1.85621	0.178093	0.608938	0.379436	6.72838	1.13285	0.311469	1.79661	0.660141	0.289672
TCGA-AS-3778	0.117808	0	0.88213	0.294383	1.32024	4.14636	0.137097	0.565183	0.0569198	21.2363	0.434569	2.36043	1.61462	0.551881	0.15924	0.699887	16.6865	1.59421	1.7655	1.01038	0	0.179018
TCGA-B0-4693	0.210959	1	1.39202	0.434377	0.674724	5.29604	0.0505736	0.682851	0	7.62237	0.529905	2.35167	1.47663	0.606977	1.82753	0.180726	13.2937	1.4425	2.10049	0.532454	1.06715	0.82547
TCGA-CJ-4884	4.81918	0	0.926564	1.46819	2.70897	3.09929	0.258344	0.70448	0	4.7884	0.636919	3.23616	2.01148	1.16835	0.59125	0.205156	3.41527	0.959509	1.25102	0.634649	1.15083	1.14695
TCGA-B0-5710	3.99726	0	0.387988	0.48388	0.174204	3.43897	0.0206741	0.317459	0.0751053	16.3059	0.382274	5.25798	3.31409	0.258917	1.45681	0.738797	3.38458	1.33799	0.854817	0.174131	0.799777	0.242961
TCGA-BP-4353	1.0274	1	0.797958	0.675918	0.4334	3.9201	0.10287	0.201536	1.31545	11.9218	0.202892	1.56194	6.43116	0.300606	0.808515	1.25804	5.55039	0.87166	1.06526	0.45488	1.95358	0.402974
TCGA-GK-A6C7	0.167123	0	0.785817	0.436334	0.648578	3.7014	0.184732	0.322789	0.0268439	20.1386	0.36435	2.78739	3.06704	0.32775	0.275364	1.48166	20.4883	2.61913	1.80976	0.564026	0.129934	0.578924
TCGA-BP-4761	0.49863	0	0.0513291	3.17139	0.172848	4.42035	0.328212	0.184648	2.25053	4.80268	1.66891	3.67919	2.32529	0.941971	0.657873	3.17653	3.54743	1.19072	0.809958	0.77749	3.75134	0.187499
TCGA-A3-3329	4.44932	0	0.752511	1.04705	1.8402	2.7611	0.107405	0.545958	0.0624293	13.1075	0.556072	3.6897	1.42657	0.470789	1.39723	0.187643	25.2607	1.41888	1.01621	0.588014	0.151089	0.196346
TCGA-BP-4332	3.10411	0	1.41742	0.351868	1.0228	1.39197	0.30346	0.495433	0.411568	42.3327	0.673333	2.28462	2.43225	0.633407	0.109658	0.642622	14.6473	1.36329	2.20047	1.57616	0.142295	0.23775
TCGA-CJ-4643	4.91233	0	1.20245	0.350834	1.64668	3.08115	0.0768882	1.11194	0.027932	13.3605	0.781932	3.42937	2.15692	0.742253	0.659877	0.228968	24.51	1.80831	3.07886	1.47734	0.473201	0.727888
TCGA-B8-A54G	0.145205	0	0.810919	0.893041	0.151707	2.96082	2.5386	1.57298	0.137353	10.0771	1.99744	4.92068	3.49424	1.91658	4.20858	0.0857851	8.43772	1.62168	1.38825	0.54023	2.65934	0.634756
TCGA-BP-4961	5.30137	0	0.559386	0.535772	1.09376	5.04904	0.245188	0.320746	0.0314372	15.8919	0.373358	2.2036	2.84045	0.316097	0.234532	1.09953	10.3592	1.75618	1.98244	0.470728	0.0507223	0.150663
TCGA-B0-5698	7.07671	0	0.288638	1.02124	1.07166	3.50211	0.195211	0.0916174	0.0128939	27.5522	0.328139	3.55345	4.81579	0.166688	1.37075	0.211391	9.67745	0.728184	0.773427	0.0560519	0.187232	0.301246
TCGA-BP-5199	3.71233	0	1.33132	0.507755	0.426967	0.510835	0.135124	0.563437	0.319072	16.3371	0.874476	5.51389	5.85995	1.18105	0.297548	1.00598	1.98624	3.40333	1.53516	0.871359	0.653407	0.816041
TCGA-CW-6093	8.61918	0	0.723153	0.536485	0.392771	1.70582	0.205098	0.170302	0	21.4993	0.321775	3.11414	1.94276	0.0389179	0.0505324	0.148065	11.5004	1.25023	0.944561	0.255194	0	0.267811
TCGA-B0-4700	5.42466	1	0.523949	1.8316	1.02148	0.78327	1.4988	0.180896	2.54628	1.06434	0.978124	4.78992	6.91503	0.621084	1.30424	10.4495	1.11809	1.70588	1.07555	0.232057	0.542603	0.402931
TCGA-AK-3460	2.60548	0	0.586483	0.624067	0.658317	5.12746	0.0625021	0.401272	0.0227058	13.6273	0.539322	2.93601	1.25239	0.684913	0.50818	0.148902	4.39555	1.94954	1.59481	0.526433	0	0.285647
TCGA-AK-3458	3.2	0	0.167162	1.02708	0.150109	24.0433	0.053444	0.820652	0	38.0071	0.691741	5.90856	3.79401	1.1713	0.784571	0.127322	5.48375	2.09489	1.13474	0.478273	0.657833	0.837428
TCGA-CZ-5984	4.08493	0	0.0846644	1.30776	0.617724	3.55602	1.52259	0.20827	1.68397	6.43642	0.312816	2.50451	3.09934	0.388432	2.43771	0.335866	17.5344	0.869135	0.384409	0.195926	0.356978	0.154635
TCGA-A3-3324	3.24932	0	1.05905	1.49756	2.19664	2.92185	0.312831	0.326413	0.0534803	10.0169	0.816618	2.91631	2.38093	0.326483	1.53774	0.336104	50.5561	1.63907	1.09674	0.658716	2.32976	0.624743
TCGA-CJ-4912	4.53973	0	0.935464	3.85321	2.10009	0.772624	0.473544	1.6727	1.23137	9.4822	0.706627	4.04445	2.19738	1.43061	1.85755	0.455218	1.00569	1.30536	1.17905	1.4432	1.40241	0.813606
TCGA-A3-3378	1.72603	0	1.32977	0.309731	0.293197	1.11933	1.0249	0.670812	0.537805	2.47176	1.33358	2.95385	2.3905	0.871548	0.951613	0.180865	0.175052	0.740795	1.20187	0.759328	1.73544	0.941756
TCGA-A3-3343	2.58904	0	0.962142	0.520791	2.15998	3.69747	0.13803	0.454178	0.0286535	15.2926	0.510446	3.25598	1.87396	0.617373	0.748177	0.0626354	1.65954	1.47349	1.17521	1.05878	0.832156	0.257479
TCGA-CJ-4887	2.55342	1	0.527516	0.841982	1.56914	3.52271	0.147572	0.387903	0.0153172	11.3215	1.09147	3.70114	2.87251	0.880071	1.03797	0.200897	2.35758	1.10416	1.34284	1.22075	1.26039	0.550559
TCGA-DV-5574	1.98082	0	0.252716	0.37064	0.515763	0.56925	0.275443	0.0534769	2.40152	5.96518	0.475353	4.07769	3.15385	0.114986	0.149301	0.816609	0.46575	1.38444	0.752413	0.0966651	0.0645788	0.143867
TCGA-B0-4816	3.75616	1	0.378833	0.198476	0.246188	1.73514	0.0478098	0.348082	0.0115789	3.49797	0.982248	3.17593	2.40867	1.24741	0.741451	0.354355	0.385837	1.54708	1.80464	0.704698	0.168138	0.645096
TCGA-A3-3311	3.26301	1	0.808623	0.701616	1.41193	2.00902	0.2693	0.263797	0.626121	4.51858	0.199179	2.36819	1.2334	0.374736	1.05424	0.256627	2.95985	0.59892	0.996444	0.510348	1.07335	0.726731
TCGA-CJ-4868	1.76986	1	0.434643	0.815231	0.766668	0.93811	0.27296	0.128107	2.34381	3.77632	0.428242	3.03775	2.2162	0.388462	0.829445	35.8643	1.74512	1.8129	0.739466	0.600886	0.523607	0.259217
TCGA-B8-4148	1.03836	0	0.951014	0.699511	2.95849	3.18566	0.130308	0.81647	0	8.86652	0.963779	4.24564	2.8846	1.08796	3.0411	0.120726	17.6271	1.64464	2.49168	1.05181	2.82598	0.90748
TCGA-CJ-4886	5.34795	0	0.750326	0.608354	1.48116	3.72141	0.144761	0.177938	0	6.32453	0.484353	2.61012	1.82327	0.302156	0.616519	0.968923	26.0831	1.69022	0.978315	0.304817	0.290911	0.351045
TCGA-AK-3429	5.52603	0	0.238931	0.937299	1.41761	5.15694	0.0818457	0.0577825	0.039644	21.4776	0.100891	2.3301	4.21712	0.056945	1.55273	0.0649951	11.386	1.05574	0.477633	0.0861696	1.0554	0.320615
TCGA-CZ-5465	3.7726	0	0.347527	2.76264	0.407825	2.81622	0.391407	0.195549	0.128431	30.54	0.482486	5.24805	3.71542	0.0790623	1.62541	0.240637	22.1695	1.06564	0.470316	0.385499	1.2877	0.362708
TCGA-B0-4714	0.271233	1	2.64279	1.15794	1.15169	2.7621	0.347914	1.80271	0	29.6368	1.83802	5.49486	4.97955	2.51575	2.60425	0.730181	1.71903	2.14718	4.42481	1.49134	1.22355	2.66088
TCGA-AK-3461	2.33699	0	1.20871	0.691488	0.716065	7.18292	0.295197	0.788633	0.292472	11.5843	0.827019	4.40578	3.19566	0.588153	1.53948	0.0852442	12.0972	3.0349	2.51909	0.565078	1.79317	1.0863
TCGA-CZ-5454	1.97808	1	0.087056	1.01002	0.918557	6.28176	0.0834988	0.0644762	0.151668	22.726	0.343095	3.26199	14.7394	0.0290476	1.61552	0.198924	13.0439	1.51346	0.196986	0.161168	0.146825	0.072687
TCGA-BP-4790	3.04384	1	1.30095	1.38121	1.05277	1.60899	0.652916	0.166456	0.0175698	17.6573	0.476946	2.98328	1.38443	0.378561	0.185692	0.172831	3.76371	1.32301	1.43223	0.407354	0.425218	0.315763
TCGA-B0-5107	2.53973	1	0.864556	2.53638	0.727838	4.70234	11.2292	0.820405	15.9722	23.952	0.958302	17.4803	4.54957	2.02833	3.17989	1.73201	0.0995847	2.37729	0.731994	0.795739	0.98727	0.648544
