# Supplementary material for: Identification and experimental validation of a tumor-infiltrating lymphocytes–related long noncoding RNA signature for prognosis of clear cell renal cell carcinoma
Source: Front Immunol. 2022 Nov 24;13:1046790. doi: 10.3389/fimmu.2022.1046790 (PMC9730408; doi:10.3389/fimmu.2022.1046790)
Supplement: Supplementary file 5 [file Table_5.xlsx]

## Sheet: multi.Cox
id	coef	HR	HR.95L	HR.95H	pvalue
AL590094.1	0.206775	1.22971	1.03467	1.4615	0.018935
LINC02027	-0.176173	0.838473	0.71441	0.984079	0.0310522
LINC00460	0.0487337	1.04994	1.00457	1.09736	0.030589
AC147651.1	-0.0199302	0.980267	0.964307	0.996492	0.0173327
AC026401.3	0.0603846	1.06225	0.985451	1.14502	0.114756
LINC00944	0.215803	1.24086	1.08669	1.41689	0.00143123
LINC01615	0.0509415	1.05226	1.00691	1.09965	0.0234255
AP000439.2	-0.0133665	0.986722	0.970973	1.00273	0.103472
AL162586.1	0.229193	1.25758	1.1125	1.42159	0.000247727
AC084876.1	0.212527	1.2368	1.00908	1.51591	0.0406531
