# Supplementary material for: Identification and experimental validation of a tumor-infiltrating lymphocytes–related long noncoding RNA signature for prognosis of clear cell renal cell carcinoma
Source: Front Immunol. 2022 Nov 24;13:1046790. doi: 10.3389/fimmu.2022.1046790 (PMC9730408; doi:10.3389/fimmu.2022.1046790)
Supplement: Supplementary file 6 [file Table_6.xlsx]

## Sheet: DEG
Symbol	logFC	AveExpr	t	P.Value	adj.P.Val	B
MAP7	-1.19506	3.17036	-14.5108	3.85e-40	7.58e-36	80.3166
NUMBL	0.644739	1.49704	13.7763	6.82e-37	6.73e-33	72.9472
IL23A	0.375934	0.756348	13.5863	4.59e-36	3.02e-32	71.069
TSPYL1	-0.754791	5.15837	-13.4572	1.67e-35	8.22e-32	69.7987
ANKRD13D	0.574165	2.02562	13.2583	1.2e-34	4.74e-31	67.8545
B3GNTL1	0.317457	0.741236	13.072	7.55e-34	2.48e-30	66.0452
NPEPL1	0.767815	1.7816	13.0157	1.31e-33	3.69e-30	65.5011
ADH5	-0.490145	4.94964	-12.8987	4.12e-33	1.02e-29	64.3737
ATXN7L2	0.436595	1.01766	12.6456	4.82e-32	1.06e-28	61.9522
TCIRG1	0.791146	3.59652	12.6255	5.85e-32	1.15e-28	61.7612
FKBP11	0.779253	2.33672	12.6156	6.44e-32	1.15e-28	61.6663
PABPC1L	1.0916	1.97992	12.6065	7.03e-32	1.15e-28	61.5806
SOWAHB	-0.859796	1.75863	-12.5825	8.86e-32	1.34e-28	61.3524
TMEM86B	0.385182	0.694173	12.5746	9.57e-32	1.35e-28	61.2773
GSDMB	0.673334	1.06292	12.5275	1.51e-31	1.98e-28	60.8304
ACAA2	-0.872932	5.32863	-12.5183	1.65e-31	2.03e-28	60.7433
MXD3	0.521115	0.871397	12.4757	2.48e-31	2.87e-28	60.3407
ITGA6	-0.830394	4.94383	-12.3489	8.34e-31	9.13e-28	59.1455
TMEM38B	-0.903409	3.35018	-12.3421	8.9e-31	9.24e-28	59.0814
MICALL2	0.754885	1.88148	12.3241	1.06e-30	1.04e-27	58.9123
EIF4EBP2	-0.552794	5.14723	-12.2887	1.48e-30	1.39e-27	58.5801
IGFLR1	0.506775	0.956086	12.2661	1.84e-30	1.65e-27	58.3686
TNFRSF18	0.607844	0.916617	12.1528	5.39e-30	4.62e-27	57.3096
SMG9	0.377617	1.89099	12.1073	8.28e-30	6.8e-27	56.8864
C12orf49	-0.616487	2.98724	-12.0947	9.33e-30	7.36e-27	56.7688
AMOT	-0.735047	2.61121	-12.082	1.05e-29	7.97e-27	56.6511
ARHGAP4	0.694627	2.90857	12.0184	1.92e-29	1.4e-26	56.0607
JAK3	0.843571	2.255	12.001	2.26e-29	1.59e-26	55.8997
PPP6C	-0.386829	4.15778	-11.987	2.57e-29	1.75e-26	55.77
IMPA2	-0.898525	5.16999	-11.9816	2.71e-29	1.78e-26	55.7203
WDR72	-1.1412	2.71615	-11.8774	7.19e-29	4.57e-26	54.7594
PAIP2B	-0.760297	1.68331	-11.8646	8.11e-29	4.99e-26	54.6412
DDAH1	-0.817266	4.70743	-11.8566	8.74e-29	5.22e-26	54.5673
FBXL5	-0.6343	5.90251	-11.8234	1.19e-28	6.9e-26	54.263
C1orf210	-1.22789	2.6044	-11.8185	1.25e-28	7.02e-26	54.2176
FRMD3	-0.877758	2.90219	-11.7839	1.72e-28	9.43e-26	53.9002
ITGAE	0.347049	1.33159	11.7483	2.4e-28	1.28e-25	53.5743
CHFR	0.322303	1.22666	11.7315	2.8e-28	1.45e-25	53.4206
DONSON	0.458065	1.75169	11.6348	6.86e-28	3.47e-25	52.5394
COLQ	0.299126	0.611003	11.6148	8.25e-28	4.07e-25	52.3578
ENPP5	-0.858828	2.73714	-11.6024	9.26e-28	4.45e-25	52.2449
SLC27A2	-1.42005	3.39962	-11.5967	9.76e-28	4.58e-25	52.1931
ROBO3	0.491587	0.899927	11.5728	1.22e-27	5.58e-25	51.9759
LPAR2	0.581437	2.08797	11.5444	1.58e-27	7.08e-25	51.7192
SOWAHC	-0.699847	2.81951	-11.541	1.63e-27	7.14e-25	51.6878
TFAP2E	0.209506	0.363417	11.4854	2.72e-27	1.16e-24	51.1855
PRKAA2	-0.677279	2.87243	-11.4811	2.83e-27	1.18e-24	51.1464
CRY2	-0.638101	3.708	-11.4768	2.94e-27	1.18e-24	51.1075
TMEM44	0.708601	2.38277	11.4767	2.94e-27	1.18e-24	51.1068
LBHD1	0.345669	0.943136	11.4694	3.15e-27	1.24e-24	51.0408
SERINC1	-0.648702	6.68972	-11.4653	3.27e-27	1.26e-24	51.0037
PINK1	-0.569419	3.28361	-11.3817	7.02e-27	2.66e-24	50.2519
MICU1	-0.42707	4.21907	-11.3743	7.51e-27	2.79e-24	50.1851
OSBPL1A	-0.553685	3.3	-11.3436	9.94e-27	3.63e-24	49.9099
ADAMTS14	0.538617	0.568062	11.3394	1.03e-26	3.7e-24	49.8717
TAF10	0.49427	2.93818	11.3286	1.14e-26	4.01e-24	49.7755
IZUMO4	0.403335	0.637292	11.2947	1.55e-26	5.37e-24	49.4719
CLEC2D	0.659826	1.56326	11.2496	2.34e-26	7.94e-24	49.0689
STAT2	0.598696	4.13368	11.2181	3.11e-26	1.04e-23	48.7887
TMEM245	-0.648001	3.74307	-11.2159	3.17e-26	1.04e-23	48.7692
HSDL2	-0.587906	4.58014	-11.2101	3.34e-26	1.06e-23	48.717
CDC14B	-0.452482	2.00415	-11.2099	3.35e-26	1.06e-23	48.7159
ZNF692	0.798833	2.38969	11.1977	3.74e-26	1.17e-23	48.6072
PPAP2B	-0.8603	5.65071	-11.1944	3.85e-26	1.19e-23	48.5778
PRSS53	0.465212	0.612833	11.188	4.08e-26	1.24e-23	48.5211
IFI30	0.535666	0.825173	11.1813	4.33e-26	1.29e-23	48.4617
RAB3IP	-0.740724	2.53057	-11.1555	5.47e-26	1.61e-23	48.232
TMEM246	-0.789381	2.46708	-11.147	5.91e-26	1.71e-23	48.1568
FCHO1	0.528519	0.913425	11.1197	7.56e-26	2.16e-23	47.9144
MIIP	0.48475	2.31348	11.1009	8.95e-26	2.52e-23	47.7483
KAT2A	0.745222	3.43958	11.0967	9.3e-26	2.58e-23	47.7109
EZR	-0.676024	7.48173	-11.0878	1.01e-25	2.76e-23	47.6327
GAREM	-0.774295	2.8692	-11.0851	1.03e-25	2.79e-23	47.6087
FBXL6	0.528652	2.03091	11.0647	1.24e-25	3.3e-23	47.4282
GFPT2	0.985283	1.43399	11.059	1.3e-25	3.43e-23	47.3781
SYPL1	-0.498755	5.75048	-11.0562	1.34e-25	3.45e-23	47.3534
MRPL50	-0.424502	3.07889	-11.0555	1.35e-25	3.45e-23	47.3469
DTX2	0.397481	1.84797	11.0532	1.37e-25	3.47e-23	47.3266
NCOA4	-0.573503	6.03019	-11.0423	1.52e-25	3.78e-23	47.2306
LMBRD1	-0.596516	5.37558	-11.0396	1.55e-25	3.82e-23	47.2071
ADAMTS10	0.779204	1.81542	11.0233	1.8e-25	4.37e-23	47.0628
IL17RD	-0.609538	1.45062	-11.0035	2.15e-25	5.16e-23	46.8887
NOL12	0.368434	1.08501	10.9983	2.25e-25	5.34e-23	46.8427
MUT	-0.597701	3.75286	-10.9919	2.38e-25	5.58e-23	46.7869
PCYOX1	-0.583239	4.86724	-10.9868	2.49e-25	5.78e-23	46.7423
SLC39A8	-0.634452	2.85686	-10.9474	3.54e-25	8.12e-23	46.3959
CTC.479C5.12	0.33184	0.552003	10.9358	3.93e-25	8.9e-23	46.2943
TTLL3	0.64218	1.32454	10.9071	5.07e-25	1.14e-22	46.0425
ST13	-0.434313	6.30003	-10.9025	5.29e-25	1.17e-22	46.0023
RNF20	-0.4505	3.582	-10.8769	6.64e-25	1.45e-22	45.7784
FREM2	-0.696192	1.2819	-10.874	6.81e-25	1.48e-22	45.753
C19orf66	0.451898	2.87044	10.8694	7.1e-25	1.52e-22	45.7128
TMEM189	0.397563	2.21176	10.8623	7.55e-25	1.6e-22	45.6512
SNRPA1	0.361187	2.63636	10.8605	7.68e-25	1.61e-22	45.6354
UFSP2	-0.423348	3.71689	-10.857	7.92e-25	1.64e-22	45.6049
PANK1	-0.730876	1.82624	-10.8509	8.36e-25	1.72e-22	45.5517
PDCD5	0.44553	4.24751	10.8421	9.04e-25	1.84e-22	45.4752
CHTF18	0.478143	1.1327	10.8255	1.05e-24	2.11e-22	45.3303
ADAM8	0.669244	1.48937	10.8224	1.08e-24	2.14e-22	45.303
REEP4	0.484141	2.79759	10.8174	1.12e-24	2.22e-22	45.2597
VAMP1	0.621238	1.61045	10.8072	1.23e-24	2.38e-22	45.1709
UBQLNL	0.214171	0.348253	10.807	1.23e-24	2.38e-22	45.169
EME2	0.669456	1.37744	10.7945	1.38e-24	2.62e-22	45.0602
PDK2	-0.573373	3.31605	-10.7934	1.39e-24	2.62e-22	45.0508
KL	-1.20046	3.82886	-10.7932	1.39e-24	2.62e-22	45.0487
SUV420H2	0.4408	1.22028	10.7898	1.44e-24	2.67e-22	45.0193
SLMO1	0.341128	0.724164	10.7819	1.54e-24	2.84e-22	44.9502
CPT2	-0.567584	3.37313	-10.7723	1.68e-24	3.06e-22	44.8675
NPR3	-1.44585	3.9136	-10.7693	1.72e-24	3.11e-22	44.8411
GNE	-0.52289	3.21058	-10.7575	1.91e-24	3.43e-22	44.7387
AGAP6	0.589541	1.29619	10.752	2.01e-24	3.56e-22	44.6907
PIF1	0.276009	0.364682	10.7343	2.35e-24	4.13e-22	44.5373
IDUA	0.562204	2.03646	10.7127	2.84e-24	4.95e-22	44.3508
CRYGS	0.577562	1.06822	10.6785	3.83e-24	6.63e-22	44.0546
ENTHD2	0.468867	1.54332	10.6442	5.18e-24	8.84e-22	43.7585
PHKG2	0.369119	1.95736	10.6438	5.2e-24	8.84e-22	43.7548
ATAD3B	0.516917	1.17061	10.6363	5.55e-24	9.35e-22	43.6908
ACADM	-0.759373	4.01428	-10.622	6.3e-24	1.05e-21	43.567
TRABD	0.500473	3.27516	10.6192	6.45e-24	1.06e-21	43.5435
TAZ	0.492488	2.54959	10.6176	6.54e-24	1.06e-21	43.5295
RAPGEFL1	0.416743	0.994323	10.6172	6.57e-24	1.06e-21	43.5258
NFKBIZ	0.852983	2.05961	10.6169	6.58e-24	1.06e-21	43.5238
CLCN5	-0.842091	2.96761	-10.6138	6.76e-24	1.08e-21	43.4969
MOB3B	-0.630917	2.71413	-10.6101	6.98e-24	1.11e-21	43.4653
SETD3	-0.454587	4.4078	-10.6061	7.23e-24	1.14e-21	43.4307
KLHL9	-0.451558	3.41583	-10.5927	8.13e-24	1.26e-21	43.3153
SENP8	-0.265979	1.04355	-10.5925	8.15e-24	1.26e-21	43.3135
ERLIN2	-0.470153	3.43307	-10.59	8.33e-24	1.28e-21	43.292
C4orf3	-0.405695	5.84522	-10.5889	8.41e-24	1.28e-21	43.2827
C1orf228	0.264487	0.39973	10.5862	8.61e-24	1.31e-21	43.2591
ZHX1.C8orf76	0.181524	0.439876	10.5837	8.8e-24	1.32e-21	43.2379
ZGLP1	0.235399	0.409307	10.5832	8.84e-24	1.32e-21	43.2338
RFPL3S	0.153946	0.20218	10.5753	9.47e-24	1.4e-21	43.1656
TMEM192	-0.411377	2.37913	-10.5732	9.64e-24	1.42e-21	43.148
GHR	-0.736251	1.80371	-10.5717	9.77e-24	1.43e-21	43.1348
TROAP	0.484034	0.720883	10.5708	9.85e-24	1.43e-21	43.1269
ACO2	-0.660079	5.18074	-10.5693	9.98e-24	1.44e-21	43.1146
MYL3	-1.04011	1.85624	-10.5647	1.04e-23	1.48e-21	43.0752
MIA2	-0.310251	0.561745	-10.561	1.07e-23	1.52e-21	43.0435
ARFGAP1	0.489709	3.37174	10.5574	1.11e-23	1.56e-21	43.0119
IRF3	0.487022	3.59552	10.5538	1.14e-23	1.6e-21	42.9811
COX19	0.2931	1.54858	10.5521	1.16e-23	1.61e-21	42.9666
HSH2D	0.52714	0.904434	10.5319	1.38e-23	1.91e-21	42.7939
SUCLA2	-0.552262	3.7588	-10.5271	1.44e-23	1.97e-21	42.7524
SIRT7	0.374371	1.79156	10.5226	1.5e-23	2.04e-21	42.7137
TRMU	0.412659	1.80931	10.5203	1.53e-23	2.07e-21	42.6943
SYCE1L	0.654394	1.1766	10.5138	1.62e-23	2.17e-21	42.6385
PBX4	0.453909	0.865644	10.5037	1.77e-23	2.36e-21	42.552
RAB4B	0.412302	1.87462	10.4975	1.87e-23	2.47e-21	42.4993
CACNB1	0.345557	0.700261	10.4947	1.91e-23	2.51e-21	42.4756
CHMP3	-0.370375	3.70013	-10.4882	2.02e-23	2.64e-21	42.4201
SLC3A1	-1.22604	5.5164	-10.4866	2.05e-23	2.64e-21	42.4062
ENGASE	0.601357	2.09125	10.4865	2.05e-23	2.64e-21	42.4058
ADCY9	-0.483932	2.66845	-10.4857	2.07e-23	2.64e-21	42.399
IRF7	0.762517	3.24582	10.4753	2.26e-23	2.88e-21	42.3095
EP400NL	0.329307	0.71184	10.4638	2.5e-23	3.16e-21	42.2116
C1R	1.25416	5.13903	10.458	2.63e-23	3.3e-21	42.1624
TMED8	-0.506319	2.8465	-10.4545	2.71e-23	3.36e-21	42.1326
TACC3	0.490462	1.7916	10.4544	2.71e-23	3.36e-21	42.1311
MOAP1	-0.499564	4.34356	-10.4501	2.82e-23	3.47e-21	42.0951
PPP1R32	0.391327	0.88855	10.4492	2.84e-23	3.48e-21	42.0869
ALDH3A2	-0.713272	4.47912	-10.4421	3.02e-23	3.67e-21	42.0267
CDCA3	0.38633	0.67761	10.4338	3.24e-23	3.92e-21	41.9559
C7orf43	0.414391	2.1572	10.4293	3.37e-23	4.05e-21	41.9173
CCNL2	0.957296	3.50909	10.4223	3.58e-23	4.28e-21	41.8578
SPTBN1	-0.613478	5.08493	-10.4191	3.68e-23	4.37e-21	41.8308
KAT5	-0.363776	3.31644	-10.4152	3.81e-23	4.5e-21	41.7976
TPRG1L	-0.410023	5.00853	-10.4063	4.12e-23	4.83e-21	41.7219
THBS3	0.597438	2.76583	10.3996	4.36e-23	5.08e-21	41.6655
CHKB	0.581954	1.343	10.3971	4.46e-23	5.17e-21	41.6437
PIDD1	0.531423	1.60784	10.3941	4.57e-23	5.27e-21	41.6184
MAP3K8	0.517257	1.86918	10.3921	4.65e-23	5.33e-21	41.6012
TRIM46	0.383622	0.494348	10.3874	4.84e-23	5.52e-21	41.5619
C7orf61	0.238102	0.295437	10.3838	5e-23	5.66e-21	41.5311
ZNF783	0.439137	1.45959	10.3758	5.35e-23	6.03e-21	41.4636
NOP2	0.450644	2.6915	10.3744	5.42e-23	6.03e-21	41.4509
ACAP1	0.569465	1.55444	10.3743	5.43e-23	6.03e-21	41.4503
SDPR	-1.02932	4.49768	-10.3734	5.47e-23	6.03e-21	41.4426
FOXP3	0.543318	0.925736	10.3733	5.47e-23	6.03e-21	41.4421
FADS3	0.563982	2.49037	10.3699	5.64e-23	6.17e-21	41.4131
LRFN1	0.267978	0.626853	10.3676	5.75e-23	6.26e-21	41.3937
SAP25	0.158131	0.173387	10.3634	5.96e-23	6.46e-21	41.3581
LTB4R	0.655389	1.7867	10.3579	6.25e-23	6.73e-21	41.3114
LRPPRC	-0.486422	4.0427	-10.3558	6.36e-23	6.82e-21	41.2936
TIMP3	-0.80708	2.07266	-10.3528	6.53e-23	6.96e-21	41.2679
PAQR5	-0.779084	2.92316	-10.3486	6.77e-23	7.18e-21	41.2326
LUC7L	0.652643	2.51311	10.3433	7.09e-23	7.47e-21	41.1882
ATE1	-0.423318	2.9036	-10.3284	8.06e-23	8.42e-21	41.0615
ZNF26	0.28484	0.811799	10.3282	8.07e-23	8.42e-21	41.0599
STX16	0.495229	3.81475	10.3264	8.2e-23	8.51e-21	41.0446
IMPDH1	0.525643	2.95378	10.3196	8.7e-23	8.97e-21	40.987
MAPK1	-0.448227	4.32296	-10.3149	9.05e-23	9.26e-21	40.9473
MOCOS	0.688054	0.948556	10.3147	9.07e-23	9.26e-21	40.9457
U2AF1L4	0.550739	1.80447	10.3103	9.42e-23	9.57e-21	40.9084
TMEM262	0.178735	0.360807	10.3068	9.71e-23	9.81e-21	40.8789
ACAT1	-0.859003	4.53424	-10.3026	1.01e-22	1.01e-20	40.8439
FAM78B	0.405598	0.730849	10.3	1.03e-22	1.03e-20	40.8217
RAD9A	0.462924	2.03172	10.2967	1.06e-22	1.05e-20	40.7942
ZNF117	0.484964	1.36181	10.2966	1.06e-22	1.05e-20	40.793
POLR2H	0.38883	3.80429	10.2932	1.09e-22	1.08e-20	40.764
SEC31B	0.522706	0.917014	10.2908	1.11e-22	1.09e-20	40.7444
PCCA	-0.656193	2.94828	-10.2828	1.19e-22	1.16e-20	40.6762
SLC5A8	-1.46666	2.42065	-10.2824	1.2e-22	1.16e-20	40.6731
RBCK1	0.56501	4.8254	10.2731	1.3e-22	1.25e-20	40.5948
STK32B	-0.768399	2.88573	-10.2697	1.33e-22	1.28e-20	40.5666
ALDH6A1	-0.959385	3.22	-10.2443	1.66e-22	1.59e-20	40.3527
UCN	0.523129	1.03597	10.2439	1.67e-22	1.59e-20	40.3488
SSFA2	-0.49638	3.66435	-10.2405	1.71e-22	1.62e-20	40.3203
RP11.87C12.2	0.113699	0.131821	10.2253	1.95e-22	1.84e-20	40.1928
CCDC88B	0.589053	1.48059	10.2173	2.09e-22	1.96e-20	40.1256
GLUD2	-0.375549	1.41169	-10.2098	2.23e-22	2.08e-20	40.0623
SEPP1	-0.895451	4.75319	-10.2078	2.27e-22	2.11e-20	40.0454
CAT	-0.686053	5.56009	-10.2019	2.38e-22	2.21e-20	39.9965
TOM1L1	-0.551238	2.82059	-10.2012	2.4e-22	2.21e-20	39.9902
TARBP2	0.37943	2.29472	10.1987	2.45e-22	2.25e-20	39.9691
CARS2	0.350489	2.365	10.1926	2.58e-22	2.36e-20	39.9178
RRAGD	-0.747726	3.66785	-10.1911	2.61e-22	2.37e-20	39.906
TNFSF14	0.705803	0.984769	10.19	2.64e-22	2.39e-20	39.8965
C11orf54	-0.840969	4.56703	-10.1755	2.99e-22	2.69e-20	39.7752
CRB3	-0.672544	3.57497	-10.1739	3.03e-22	2.71e-20	39.7616
IKBKE	0.525133	1.67633	10.1714	3.09e-22	2.76e-20	39.7409
SH3BGRL2	-0.606383	3.10866	-10.1671	3.21e-22	2.85e-20	39.7046
MSS51	0.336265	0.638413	10.156	3.53e-22	3.12e-20	39.6121
GOLGA8B	0.801579	1.4959	10.1541	3.59e-22	3.16e-20	39.5954
HDAC10	0.471134	1.34292	10.1501	3.71e-22	3.25e-20	39.5624
ASAH1	-0.66926	5.73654	-10.1392	4.07e-22	3.55e-20	39.4715
EPHA4	-0.615597	1.76329	-10.121	4.75e-22	4.13e-20	39.3188
INSL3	0.333471	0.460829	10.0979	5.78e-22	5e-20	39.1266
DCST2	0.225902	0.305686	10.096	5.87e-22	5.06e-20	39.1105
SGCB	-0.591698	4.92362	-10.0909	6.13e-22	5.26e-20	39.0681
FAM193B	0.855266	2.88329	10.0889	6.24e-22	5.32e-20	39.0518
FLRT3	-1.12145	2.46114	-10.0878	6.29e-22	5.35e-20	39.0429
RP11.407N17.3	-0.114353	0.179584	-10.0843	6.48e-22	5.48e-20	39.0136
GPRASP2	-0.52664	2.38886	-10.0808	6.68e-22	5.63e-20	38.9838
MAP3K12	0.468766	1.59609	10.056	8.24e-22	6.91e-20	38.7783
UNC13D	0.5183	1.4134	10.053	8.46e-22	7.06e-20	38.7527
PLS1	-0.818652	2.76262	-10.0468	8.91e-22	7.41e-20	38.7017
FLT3LG	0.286012	0.834772	10.0402	9.42e-22	7.8e-20	38.6465
RGP1	-0.436709	2.937	-10.0393	9.49e-22	7.83e-20	38.639
FCHSD1	0.514225	1.80943	10.0368	9.7e-22	7.97e-20	38.6181
ABCG2	-0.77126	2.10225	-10.0357	9.79e-22	8.01e-20	38.6091
MEGF9	-0.553987	2.89752	-10.0323	1.01e-21	8.2e-20	38.5814
KBTBD3	-0.298497	1.2979	-10.0282	1.04e-21	8.45e-20	38.5475
CCNG1	-0.646877	5.80544	-10.0251	1.07e-21	8.65e-20	38.5214
TMEM174	-1.51043	2.32791	-10.013	1.19e-21	9.54e-20	38.4212
SESTD1	-0.450799	2.27287	-10.0102	1.21e-21	9.72e-20	38.3983
DDX1	-0.290161	4.79725	-9.99097	1.43e-21	1.14e-19	38.2387
LRP5	-0.56122	3.79242	-9.97323	1.66e-21	1.31e-19	38.092
RP11.793H13.10	0.402366	0.721889	9.97315	1.66e-21	1.31e-19	38.0913
PUSL1	0.407896	1.61308	9.97064	1.69e-21	1.33e-19	38.0706
MRPL44	-0.408545	4.24864	-9.97034	1.7e-21	1.33e-19	38.0681
INIP	-0.331913	2.77881	-9.96356	1.8e-21	1.41e-19	38.012
ALG2	-0.375008	3.84462	-9.95225	1.98e-21	1.54e-19	37.9187
PEX19	-0.37432	4.14272	-9.95157	1.99e-21	1.54e-19	37.9131
DUSP3	-0.380166	4.86384	-9.94906	2.03e-21	1.57e-19	37.8924
RHBDD3	0.38943	2.31467	9.9474	2.06e-21	1.59e-19	37.8787
PVRL3	-0.546556	2.00499	-9.94567	2.09e-21	1.6e-19	37.8644
RNF166	0.46066	2.45823	9.92809	2.42e-21	1.85e-19	37.7195
CDK11A	0.345924	1.0257	9.92766	2.43e-21	1.85e-19	37.7159
STAC3	0.468375	1.49242	9.92295	2.53e-21	1.92e-19	37.6771
C1orf159	0.329727	1.11454	9.91578	2.69e-21	2.03e-19	37.6181
MOV10	0.427244	3.13898	9.91461	2.71e-21	2.04e-19	37.6085
SLC6A19	-1.69277	2.04878	-9.90542	2.93e-21	2.19e-19	37.5328
ARL6IP4	0.377402	0.810499	9.90505	2.94e-21	2.19e-19	37.5298
PTPN2	0.272704	2.20135	9.8995	3.08e-21	2.29e-19	37.4842
STEAP3	1.1062	2.60849	9.89829	3.11e-21	2.3e-19	37.4742
EHHADH	-0.932752	4.55537	-9.89785	3.12e-21	2.3e-19	37.4705
C8orf76	0.232101	1.43701	9.89548	3.18e-21	2.34e-19	37.4511
TMEM150C	-0.770611	3.32404	-9.89249	3.26e-21	2.39e-19	37.4265
PLXNB3	0.391455	0.452551	9.88065	3.6e-21	2.63e-19	37.3293
HAO2	-1.4598	2.89174	-9.87711	3.71e-21	2.7e-19	37.3001
FAHD1	-0.527332	4.4655	-9.86589	4.08e-21	2.95e-19	37.2081
METTL24	-0.459397	1.02533	-9.8592	4.31e-21	3.11e-19	37.1532
ENPP4	-0.604588	3.29262	-9.85454	4.48e-21	3.22e-19	37.115
CCDC57	0.486257	1.43759	9.85432	4.49e-21	3.22e-19	37.1132
IFFO1	0.586685	2.40584	9.85269	4.55e-21	3.25e-19	37.0998
LIFR	-0.726371	3.0414	-9.84816	4.73e-21	3.36e-19	37.0627
PUS1	0.361784	1.82877	9.8315	5.43e-21	3.85e-19	36.9262
EXOSC1	0.272813	2.41737	9.82984	5.51e-21	3.89e-19	36.9126
CCDC130	0.483894	2.87391	9.82213	5.87e-21	4.14e-19	36.8495
RP5.966M1.6	0.192229	0.229451	9.8159	6.19e-21	4.34e-19	36.7986
SRRM5	0.162637	0.342612	9.8148	6.24e-21	4.36e-19	36.7896
CCDC14	0.517664	1.92258	9.81379	6.3e-21	4.39e-19	36.7814
DDX56	0.335517	4.10321	9.81167	6.41e-21	4.45e-19	36.764
KIAA0907	0.650333	2.81719	9.8099	6.5e-21	4.5e-19	36.7495
FAM209A	0.0977142	0.129843	9.80948	6.53e-21	4.5e-19	36.7461
SLC17A9	0.710761	1.20175	9.80767	6.63e-21	4.55e-19	36.7313
GNRH1	0.534183	1.02481	9.79999	7.06e-21	4.83e-19	36.6686
SRSF8	-0.288891	4.04543	-9.79864	7.14e-21	4.87e-19	36.6575
NPHP3	0.356231	1.09308	9.79777	7.19e-21	4.89e-19	36.6504
UBE2C	0.886343	2.10118	9.79613	7.29e-21	4.94e-19	36.637
ENDOD1	-0.521008	4.2914	-9.79342	7.46e-21	5.04e-19	36.6149
ARHGAP24	-0.637388	3.15434	-9.79252	7.52e-21	5.06e-19	36.6076
FANCC	-0.447232	1.83483	-9.79033	7.65e-21	5.13e-19	36.5897
ACADSB	-0.683285	3.09461	-9.78885	7.75e-21	5.18e-19	36.5776
NCKAP5L	0.355303	1.99979	9.77817	8.47e-21	5.64e-19	36.4905
HSPA4L	-0.488112	2.02274	-9.77676	8.57e-21	5.69e-19	36.479
PLEKHF2	-0.4228	3.2659	-9.77619	8.61e-21	5.69e-19	36.4744
NBR1	-0.414439	4.58773	-9.762	9.68e-21	6.38e-19	36.3587
ZFYVE9	-0.445767	2.57435	-9.76096	9.77e-21	6.42e-19	36.3503
CEBPB	0.805235	4.24541	9.75816	1e-20	6.55e-19	36.3275
CD164	-0.42238	5.677	-9.7554	1.02e-20	6.68e-19	36.3049
CNIH2	0.200078	0.336892	9.75432	1.03e-20	6.72e-19	36.2961
C1S	1.24687	5.13747	9.75371	1.04e-20	6.73e-19	36.2912
CLASRP	0.568384	2.6142	9.7511	1.06e-20	6.85e-19	36.27
EPB41L5	-0.544787	2.12383	-9.73777	1.18e-20	7.63e-19	36.1615
UTP14C	-0.467376	2.76951	-9.72892	1.27e-20	8.18e-19	36.0895
CSAD	0.748626	2.2202	9.72734	1.29e-20	8.26e-19	36.0767
SLC22A12	-1.69115	2.6538	-9.727	1.29e-20	8.26e-19	36.0739
CCNF	0.286214	0.828311	9.7202	1.37e-20	8.71e-19	36.0187
VPS35	-0.324694	3.93275	-9.71348	1.45e-20	9.18e-19	35.9641
TBX19	0.39573	1.2059	9.70738	1.52e-20	9.62e-19	35.9146
EFNA5	1.03297	2.14952	9.70263	1.58e-20	9.96e-19	35.8761
SMU1	-0.278472	3.351	-9.70237	1.59e-20	9.96e-19	35.8739
LAT	0.240744	0.321403	9.69798	1.65e-20	1.03e-18	35.8384
STX16.NPEPL1	0.267904	0.373714	9.69326	1.71e-20	1.07e-18	35.8001
RETSAT	-0.436651	4.51937	-9.69271	1.72e-20	1.07e-18	35.7956
SEC61A2	0.322176	1.28234	9.69247	1.72e-20	1.07e-18	35.7937
WASL	-0.405297	4.5219	-9.68533	1.83e-20	1.13e-18	35.7358
COPS4	-0.371794	3.38136	-9.68433	1.84e-20	1.13e-18	35.7277
EMCN	-0.970219	3.6277	-9.67885	1.93e-20	1.18e-18	35.6833
TMCC3	-0.638268	3.08005	-9.67765	1.95e-20	1.19e-18	35.6736
AGBL2	0.288143	0.565895	9.67634	1.97e-20	1.2e-18	35.663
TJP2	-0.512106	3.51642	-9.66805	2.11e-20	1.28e-18	35.5958
ADCK5	0.386708	1.60138	9.66242	2.21e-20	1.34e-18	35.5503
NPIPA1	0.284247	0.595762	9.65472	2.35e-20	1.42e-18	35.488
TTC13	0.363078	1.95941	9.65136	2.42e-20	1.46e-18	35.4609
CCDC154	0.306324	0.400263	9.64858	2.47e-20	1.48e-18	35.4384
SAA1	2.2158	2.44352	9.64839	2.48e-20	1.48e-18	35.4368
AMD1	-0.600838	4.04217	-9.64614	2.52e-20	1.51e-18	35.4187
SH2D2A	0.682799	1.50518	9.64257	2.6e-20	1.54e-18	35.3899
ARMC12	0.293423	0.396719	9.64212	2.61e-20	1.54e-18	35.3862
C21orf58	0.2569	0.565974	9.64207	2.61e-20	1.54e-18	35.3858
LIN7A	-0.933509	2.61024	-9.64052	2.64e-20	1.56e-18	35.3733
EID1	-0.364356	6.52788	-9.6364	2.73e-20	1.61e-18	35.34
KLHL32	-0.3586	0.893047	-9.63507	2.76e-20	1.62e-18	35.3293
SPTLC1	-0.447934	3.91887	-9.62698	2.95e-20	1.73e-18	35.264
SLC26A6	0.404798	1.1538	9.62419	3.02e-20	1.76e-18	35.2415
C19orf40	0.291101	0.961414	9.62126	3.1e-20	1.8e-18	35.2178
DSG2	-0.79545	4.42295	-9.61949	3.14e-20	1.82e-18	35.2035
AURKC	0.249086	0.629535	9.61821	3.18e-20	1.84e-18	35.1932
MS4A14	0.481608	0.915934	9.61779	3.19e-20	1.84e-18	35.1899
GABBR1	0.627129	1.62015	9.61232	3.33e-20	1.92e-18	35.1458
DMRTA1	-0.457804	1.33493	-9.61123	3.36e-20	1.93e-18	35.137
ZNF18	0.278222	1.99143	9.60901	3.42e-20	1.96e-18	35.119
PIGV	-0.337491	2.75042	-9.60606	3.51e-20	2e-18	35.0953
RSRP1	0.762095	2.65245	9.6044	3.56e-20	2.02e-18	35.0819
HADHA	-0.348737	6.32511	-9.60371	3.58e-20	2.03e-18	35.0764
ATXN7L3B	-0.330767	4.12539	-9.60239	3.62e-20	2.04e-18	35.0658
ZNF335	0.360409	1.99899	9.59794	3.75e-20	2.11e-18	35.0299
METTL9	-0.439584	4.63125	-9.59049	3.99e-20	2.24e-18	34.9699
MFSD10	0.521731	4.32723	9.58674	4.11e-20	2.3e-18	34.9397
CD72	0.607446	1.47361	9.58517	4.16e-20	2.33e-18	34.9271
C11orf73	0.258779	2.52656	9.58405	4.2e-20	2.34e-18	34.9181
RMND5A	-0.417548	3.42025	-9.58335	4.23e-20	2.35e-18	34.9125
SAMM50	-0.263967	3.14146	-9.58103	4.31e-20	2.39e-18	34.8938
C2orf47	-0.372195	3.27145	-9.57488	4.53e-20	2.5e-18	34.8444
TRPM3	-0.500909	0.879109	-9.57283	4.61e-20	2.54e-18	34.8279
ITPKA	0.707097	0.759027	9.56754	4.81e-20	2.64e-18	34.7854
POFUT2	0.397509	2.82775	9.56232	5.02e-20	2.75e-18	34.7435
TMEM59	-0.316121	5.15522	-9.55916	5.15e-20	2.81e-18	34.7181
AURKB	0.544738	1.04045	9.55464	5.35e-20	2.91e-18	34.6818
FAM122A	-0.385609	2.89606	-9.55425	5.36e-20	2.91e-18	34.6786
AUH	-0.566937	3.44021	-9.54994	5.56e-20	3.01e-18	34.6441
SLC11A1	0.539098	1.16239	9.54885	5.61e-20	3.03e-18	34.6353
SYTL1	0.503462	0.876566	9.54761	5.66e-20	3.05e-18	34.6254
TRAF5	0.444278	1.62434	9.5467	5.71e-20	3.06e-18	34.618
ANK3	-0.661545	1.83603	-9.54468	5.8e-20	3.11e-18	34.6019
NDUFS1	-0.481249	3.25027	-9.54327	5.87e-20	3.13e-18	34.5906
HSPBAP1	0.284425	1.37117	9.53793	6.13e-20	3.27e-18	34.5478
POLD4	0.380825	2.7657	9.534	6.33e-20	3.36e-18	34.5162
ABCA7	0.426643	1.27743	9.53397	6.33e-20	3.36e-18	34.516
RBM18	-0.337069	2.86952	-9.53235	6.42e-20	3.39e-18	34.503
CDS1	-0.687825	2.55596	-9.52506	6.81e-20	3.59e-18	34.4446
SNX29	-0.53446	3.11801	-9.52058	7.06e-20	3.71e-18	34.4087
CCDC121	-0.307604	1.39277	-9.51152	7.61e-20	3.98e-18	34.3362
CEACAM19	0.395046	0.854881	9.51145	7.61e-20	3.98e-18	34.3356
TOLLIP	-0.352869	3.94232	-9.51078	7.65e-20	3.99e-18	34.3303
APOBEC3H	0.519266	1.17163	9.51003	7.7e-20	4e-18	34.3243
AHSA2	0.812745	2.4285	9.50804	7.82e-20	4.06e-18	34.3084
FAM73A	-0.398169	2.53905	-9.50643	7.93e-20	4.1e-18	34.2955
FBXL3	-0.436839	3.42147	-9.5039	8.09e-20	4.18e-18	34.2752
GJB1	-0.918055	2.76761	-9.49786	8.5e-20	4.38e-18	34.2269
GPR68	0.392271	0.932546	9.49638	8.6e-20	4.42e-18	34.2151
SARS2	0.283128	1.25256	9.49187	8.93e-20	4.57e-18	34.1791
RIN1	0.497366	1.33854	9.4868	9.3e-20	4.75e-18	34.1385
COL7A1	0.610083	0.603723	9.48493	9.44e-20	4.81e-18	34.1236
DPP4	-1.05043	4.87845	-9.47143	1.05e-19	5.36e-18	34.0158
CDK3	0.248504	0.404719	9.46913	1.07e-19	5.44e-18	33.9975
C1QTNF6	0.544207	1.90543	9.46573	1.1e-19	5.58e-18	33.9704
ZNF276	0.476652	1.68493	9.46359	1.12e-19	5.66e-18	33.9533
ZNF83	0.667629	3.21142	9.45891	1.17e-19	5.87e-18	33.916
CMTM7	0.41844	2.29382	9.45632	1.19e-19	5.98e-18	33.8953
PARP6	0.4528	2.72858	9.45607	1.19e-19	5.98e-18	33.8934
BCL2L12	0.3398	1.79238	9.4539	1.22e-19	6.05e-18	33.8761
SLC39A9	-0.373503	3.7962	-9.45381	1.22e-19	6.05e-18	33.8754
MAPK8IP3	0.796546	2.6771	9.45196	1.23e-19	6.13e-18	33.8606
BRICD5	0.471376	0.952476	9.44393	1.32e-19	6.53e-18	33.7966
FAT4	-0.499906	1.59977	-9.44218	1.34e-19	6.6e-18	33.7827
RLTPR	0.340191	0.504858	9.43669	1.4e-19	6.86e-18	33.739
C19orf60	0.510342	2.56023	9.43652	1.4e-19	6.86e-18	33.7377
SAT1	0.513687	6.87058	9.43624	1.4e-19	6.86e-18	33.7355
CNPPD1	-0.463288	5.68171	-9.43619	1.4e-19	6.86e-18	33.7351
VAMP3	-0.320314	5.48021	-9.43598	1.41e-19	6.86e-18	33.7334
MFAP1	-0.334171	3.94979	-9.43333	1.44e-19	6.99e-18	33.7123
HYPK	0.23503	0.49315	9.42891	1.49e-19	7.23e-18	33.6771
USF1	0.371655	4.20135	9.42749	1.51e-19	7.29e-18	33.6659
FBXO3	-0.320198	2.51148	-9.42616	1.52e-19	7.35e-18	33.6553
ISG20	0.478771	1.46264	9.42148	1.58e-19	7.62e-18	33.6181
LILRB3	0.384941	0.918727	9.4082	1.76e-19	8.47e-18	33.5125
PBX1	-0.612497	1.7804	-9.39806	1.91e-19	9.17e-18	33.4321
WDR31	-0.387831	1.29091	-9.39386	1.98e-19	9.46e-18	33.3987
IL20RB	1.44144	1.74843	9.39276	2e-19	9.52e-18	33.39
KIF18B	0.396993	0.624747	9.39126	2.02e-19	9.62e-18	33.378
BRD9	0.256144	2.07608	9.38756	2.08e-19	9.88e-18	33.3488
KLHL17	0.456827	1.35339	9.38497	2.12e-19	1.01e-17	33.3282
KLF11	-0.490768	3.43558	-9.38182	2.18e-19	1.03e-17	33.3032
SPRED3	0.255031	0.484196	9.37252	2.35e-19	1.11e-17	33.2296
PDZRN3	-0.567989	1.32558	-9.37141	2.37e-19	1.12e-17	33.2208
ADA	0.641079	2.18055	9.36405	2.52e-19	1.18e-17	33.1625
CPNE7	0.636682	0.728778	9.36165	2.56e-19	1.2e-17	33.1435
PABPN1	0.514025	4.01517	9.3519	2.77e-19	1.29e-17	33.0663
GNG3	0.158159	0.340214	9.35184	2.78e-19	1.29e-17	33.0659
NUDT17	0.413259	1.47709	9.35132	2.79e-19	1.3e-17	33.0618
RAB21	-0.301797	3.06174	-9.34975	2.82e-19	1.31e-17	33.0494
MRGBP	0.296872	2.85307	9.34037	3.05e-19	1.41e-17	32.9752
KDSR	-0.34103	3.48491	-9.33747	3.12e-19	1.44e-17	32.9523
MFSD2A	0.71342	0.983806	9.33466	3.19e-19	1.47e-17	32.9301
SLC25A37	0.56274	2.79627	9.33343	3.22e-19	1.48e-17	32.9204
C8orf44	0.378434	1.26959	9.32908	3.33e-19	1.53e-17	32.886
CORO7	0.33766	1.30207	9.32746	3.38e-19	1.55e-17	32.8733
ACRC	0.245824	0.445631	9.32396	3.48e-19	1.59e-17	32.8456
VMP1	0.666646	4.76539	9.32331	3.49e-19	1.59e-17	32.8405
AGER	0.679873	1.79816	9.32246	3.52e-19	1.59e-17	32.8338
COBL	-0.505177	1.4494	-9.32239	3.52e-19	1.59e-17	32.8333
TRHDE	-0.596594	1.30727	-9.32219	3.52e-19	1.59e-17	32.8317
B3GAT3	0.415935	3.92071	9.32143	3.55e-19	1.6e-17	32.8257
C16orf62	-0.268556	2.8633	-9.31531	3.73e-19	1.68e-17	32.7774
CHMP5	-0.406506	5.07517	-9.31256	3.81e-19	1.71e-17	32.7557
DLX4	0.241788	0.323642	9.30477	4.05e-19	1.82e-17	32.6943
HOOK1	-0.642605	3.29644	-9.29879	4.25e-19	1.9e-17	32.6472
PRKCE	-0.36223	1.59357	-9.29858	4.26e-19	1.9e-17	32.6456
METTL22	0.234582	1.19628	9.29355	4.44e-19	1.97e-17	32.6059
VPS4B	-0.361876	3.77619	-9.2898	4.57e-19	2.03e-17	32.5764
SBNO2	0.491757	3.35123	9.28646	4.7e-19	2.08e-17	32.5501
CXorf65	0.311798	0.384534	9.28154	4.89e-19	2.16e-17	32.5114
IGF1R	-0.525787	3.15884	-9.27767	5.04e-19	2.22e-17	32.481
RELT	0.355859	1.15974	9.27658	5.08e-19	2.24e-17	32.4724
MMGT1	-0.47542	3.66385	-9.27428	5.18e-19	2.27e-17	32.4544
IRF9	0.551287	1.35765	9.27052	5.34e-19	2.34e-17	32.4247
PNKP	0.379326	2.80168	9.26381	5.63e-19	2.46e-17	32.3721
TMEM135	-0.435192	3.13034	-9.25868	5.87e-19	2.56e-17	32.3318
TNFRSF25	0.627521	1.54712	9.25745	5.93e-19	2.58e-17	32.3221
RDX	-0.51165	4.27089	-9.25579	6.01e-19	2.61e-17	32.309
VPS26A	-0.341062	4.14513	-9.25358	6.11e-19	2.65e-17	32.2917
RHPN2	-0.48338	3.28868	-9.24635	6.48e-19	2.8e-17	32.235
ABHD6	-0.535777	3.11462	-9.24278	6.66e-19	2.87e-17	32.207
METTL14	-0.287048	2.18934	-9.23675	6.99e-19	3.01e-17	32.1597
SLK	-0.455421	3.62993	-9.23536	7.07e-19	3.04e-17	32.1488
SLC16A12	-1.3038	3.81317	-9.23467	7.11e-19	3.05e-17	32.1434
RAB14	-0.381209	4.80937	-9.22552	7.65e-19	3.27e-17	32.0717
NEBL	-0.717327	2.37581	-9.22513	7.67e-19	3.27e-17	32.0686
BPHL	-0.464388	2.17983	-9.22431	7.73e-19	3.29e-17	32.0622
ANKLE1	0.147343	0.219118	9.22326	7.79e-19	3.31e-17	32.054
FNBP4	0.504557	2.91865	9.22084	7.94e-19	3.37e-17	32.035
HNRNPK	-0.250037	6.659	-9.21945	8.03e-19	3.4e-17	32.0242
DGKA	0.405691	1.3683	9.21702	8.19e-19	3.46e-17	32.0052
BGLAP	0.368314	0.624486	9.21629	8.24e-19	3.47e-17	31.9995
CLK2	0.560119	3.35452	9.21383	8.4e-19	3.53e-17	31.9802
ZNF189	-0.700868	3.78729	-9.21326	8.44e-19	3.54e-17	31.9757
EMX2	-0.85243	3.73419	-9.20699	8.87e-19	3.71e-17	31.9267
PSTPIP1	0.56291	1.26862	9.20605	8.94e-19	3.73e-17	31.9193
LMBR1L	0.491982	2.55965	9.20127	9.28e-19	3.87e-17	31.882
YJEFN3	0.539175	0.959537	9.1989	9.46e-19	3.93e-17	31.8634
CFB	0.673538	2.26192	9.19815	9.52e-19	3.94e-17	31.8576
P3H1	0.450338	2.70366	9.19813	9.52e-19	3.94e-17	31.8574
ACTR10	-0.35056	3.69998	-9.19676	9.62e-19	3.98e-17	31.8467
DYNC1I2	-0.322004	4.37103	-9.19227	9.97e-19	4.11e-17	31.8116
SPIN1	-0.371341	4.66434	-9.18969	1.02e-18	4.19e-17	31.7914
SCP2	-0.356405	4.30225	-9.18806	1.03e-18	4.24e-17	31.7787
SLC44A1	-0.394027	3.0308	-9.18148	1.09e-18	4.45e-17	31.7273
ETV6	0.368896	2.75108	9.18124	1.09e-18	4.45e-17	31.7254
LZIC	-0.36099	2.99924	-9.17766	1.12e-18	4.57e-17	31.6976
TOB2	-0.413995	4.36742	-9.17251	1.17e-18	4.75e-17	31.6573
CCM2	0.371875	2.78183	9.16282	1.26e-18	5.12e-17	31.5818
CCDC84	0.614465	1.87606	9.16132	1.28e-18	5.17e-17	31.5701
CXorf67	0.0809665	0.0779199	9.16131	1.28e-18	5.17e-17	31.57
ZBP1	0.33232	0.49732	9.16099	1.28e-18	5.17e-17	31.5675
CRAT	-0.436625	4.24618	-9.15892	1.3e-18	5.24e-17	31.5514
SERPINF1	1.00806	3.54694	9.15611	1.33e-18	5.34e-17	31.5295
TBC1D10C	0.58649	1.48356	9.15602	1.33e-18	5.34e-17	31.5288
RUFY4	0.299612	0.274468	9.15486	1.34e-18	5.38e-17	31.5197
VWA8	-0.42821	2.3159	-9.15408	1.35e-18	5.4e-17	31.5136
DEF6	0.66646	2.43902	9.1531	1.36e-18	5.44e-17	31.506
GOLGA7	-0.315592	4.60421	-9.15031	1.39e-18	5.55e-17	31.4843
KCTD13	0.355003	1.91192	9.14828	1.42e-18	5.63e-17	31.4685
EDNRB	-0.994832	4.73316	-9.14676	1.43e-18	5.68e-17	31.4567
SNX2	-0.384572	4.47657	-9.14145	1.49e-18	5.91e-17	31.4154
RNF13	-0.394234	4.62926	-9.14107	1.5e-18	5.92e-17	31.4124
DERL3	0.671286	1.44168	9.13007	1.64e-18	6.45e-17	31.3268
PDSS2	-0.363304	2.75206	-9.12895	1.65e-18	6.49e-17	31.3181
RAB11FIP5	-0.435084	4.17769	-9.12839	1.66e-18	6.51e-17	31.3138
TOPORS	-0.344053	2.79469	-9.12581	1.69e-18	6.63e-17	31.2937
SFSWAP	0.372142	2.32592	9.12472	1.71e-18	6.67e-17	31.2852
APOOL	-0.425025	2.55256	-9.12263	1.73e-18	6.77e-17	31.269
COX15	-0.312379	3.8021	-9.12139	1.75e-18	6.82e-17	31.2594
REC8	0.564079	1.5097	9.12126	1.75e-18	6.82e-17	31.2584
CHM	-0.385407	2.22326	-9.11757	1.81e-18	7.01e-17	31.2297
DDX39A	0.430314	3.53882	9.1147	1.85e-18	7.15e-17	31.2074
METTL7A	-0.640484	5.40011	-9.11454	1.85e-18	7.15e-17	31.2062
ABHD17B	-0.369354	2.65507	-9.11427	1.85e-18	7.15e-17	31.204
ZAP70	0.55924	1.27802	9.11227	1.88e-18	7.25e-17	31.1885
FNBP1L	-0.464355	4.09447	-9.11164	1.89e-18	7.27e-17	31.1836
GNB5	-0.263045	1.83973	-9.10732	1.96e-18	7.51e-17	31.1501
HN1	0.531833	3.54056	9.10298	2.03e-18	7.76e-17	31.1164
PEX3	-0.414365	3.03982	-9.10043	2.07e-18	7.9e-17	31.0966
TMEM252	-1.1415	2.78478	-9.09799	2.11e-18	8.04e-17	31.0777
APOBEC3D	0.52321	1.78177	9.09685	2.13e-18	8.1e-17	31.0689
SLC25A4	-0.556319	3.60884	-9.09483	2.16e-18	8.21e-17	31.0532
GLTSCR1	0.259553	1.34589	9.09275	2.2e-18	8.33e-17	31.0371
FCGR1B	0.259434	0.515534	9.09233	2.21e-18	8.34e-17	31.0338
EDA	-0.367676	1.27194	-9.09174	2.22e-18	8.37e-17	31.0292
AP1G2	0.557398	2.19637	9.0907	2.23e-18	8.42e-17	31.0212
KLF9	-0.640191	4.73816	-9.08654	2.31e-18	8.68e-17	30.989
AFG3L2	-0.439206	3.65516	-9.08125	2.41e-18	9.04e-17	30.948
SNX30	-0.494201	2.41948	-9.07995	2.43e-18	9.11e-17	30.9379
MAP6D1	0.291001	0.810356	9.07846	2.46e-18	9.2e-17	30.9264
RCHY1	-0.33445	2.32098	-9.0782	2.47e-18	9.2e-17	30.9244
TCTA	-0.406029	4.48223	-9.07803	2.47e-18	9.2e-17	30.9231
VIL1	-0.974396	1.62859	-9.07783	2.47e-18	9.2e-17	30.9215
WARS2	-0.325225	2.63696	-9.0775	2.48e-18	9.2e-17	30.9189
KIAA1549	-0.382162	1.54072	-9.07659	2.5e-18	9.25e-17	30.9119
PDGFD	-0.900688	4.14933	-9.07556	2.52e-18	9.31e-17	30.9039
PHYHIPL	-0.862203	2.23415	-9.07288	2.57e-18	9.49e-17	30.8832
COL22A1	0.504696	0.60248	9.07202	2.59e-18	9.54e-17	30.8765
CDK5RAP3	0.496884	3.80053	9.07078	2.61e-18	9.61e-17	30.8669
SLC40A1	-0.71635	5.39272	-9.06926	2.65e-18	9.71e-17	30.8552
SCNN1D	0.498434	0.911716	9.0621	2.8e-18	1.02e-16	30.7998
TTC39C	0.337576	1.15035	9.06198	2.8e-18	1.02e-16	30.7988
X10.Sep	-0.458346	4.19279	-9.05813	2.89e-18	1.05e-16	30.7691
HIBCH	-0.495703	2.57762	-9.05771	2.9e-18	1.06e-16	30.7658
TEK	-0.801968	3.03113	-9.05731	2.91e-18	1.06e-16	30.7628
GTF3C4	-0.34563	2.22432	-9.04901	3.1e-18	1.13e-16	30.6986
NAA10	0.398269	2.64509	9.04784	3.13e-18	1.14e-16	30.6896
SLC30A9	-0.455182	3.61635	-9.04623	3.17e-18	1.15e-16	30.6771
DLAT	-0.416329	3.47656	-9.04334	3.25e-18	1.17e-16	30.6548
MMADHC	-0.362543	5.05816	-9.04299	3.25e-18	1.17e-16	30.6521
DOK3	0.519409	1.81916	9.04097	3.31e-18	1.19e-16	30.6365
WNT10B	0.190649	0.199254	9.03809	3.38e-18	1.21e-16	30.6143
KCND1	0.267891	0.599068	9.03793	3.39e-18	1.21e-16	30.6131
PRKRIP1	0.367681	3.09968	9.03768	3.39e-18	1.21e-16	30.6111
OSBP	-0.364726	4.26639	-9.03659	3.42e-18	1.22e-16	30.6027
GPR84	0.336748	0.571751	9.03368	3.5e-18	1.25e-16	30.5802
CTNNA1	-0.32734	5.79323	-9.0322	3.54e-18	1.26e-16	30.5688
LRBA	-0.489275	2.71119	-9.0239	3.78e-18	1.34e-16	30.5048
ABCD3	-0.429733	3.31112	-9.02118	3.86e-18	1.37e-16	30.4838
HADHB	-0.401676	5.45487	-9.02022	3.89e-18	1.38e-16	30.4764
SLC50A1	0.352304	3.84514	9.01912	3.93e-18	1.39e-16	30.4679
MUL1	-0.369733	4.19129	-9.01881	3.94e-18	1.39e-16	30.4656
TMEM125	-0.792132	2.31348	-9.0161	4.02e-18	1.42e-16	30.4447
DYNLL2	-0.411055	4.23367	-9.01508	4.05e-18	1.42e-16	30.4369
SSPO	0.10024	0.143218	9.01371	4.1e-18	1.44e-16	30.4263
KCNAB3	0.259381	0.420113	9.01036	4.21e-18	1.47e-16	30.4005
CDC25B	0.53344	3.28841	9.0096	4.23e-18	1.48e-16	30.3946
ATP5F1	-0.345988	5.23423	-9.00814	4.28e-18	1.49e-16	30.3834
MPP5	-0.471953	2.47805	-9.00699	4.32e-18	1.5e-16	30.3745
DNHD1	0.316809	0.670665	9.00143	4.51e-18	1.57e-16	30.3317
AQP1	-1.14422	7.23996	-9.0013	4.52e-18	1.57e-16	30.3307
WSB1	0.711478	3.87954	9.00079	4.54e-18	1.57e-16	30.3268
C17orf62	0.367241	3.18761	8.9965	4.69e-18	1.62e-16	30.2938
CENPBD1	-0.27245	1.34301	-8.99133	4.89e-18	1.69e-16	30.254
TMEM171	-0.882327	2.79399	-8.99083	4.9e-18	1.69e-16	30.2502
DDX11	0.440148	1.53682	8.9902	4.93e-18	1.7e-16	30.2453
ELMOD3	0.271879	1.66326	8.98924	4.97e-18	1.71e-16	30.2379
RAVER2	-0.403494	2.3924	-8.98829	5e-18	1.72e-16	30.2307
HAPLN3	0.603629	1.76102	8.98725	5.04e-18	1.73e-16	30.2226
SYT9	-0.672389	1.21612	-8.98479	5.14e-18	1.76e-16	30.2038
EFNA4	0.349856	2.27132	8.98444	5.16e-18	1.76e-16	30.2011
PAFAH2	-0.338198	2.92422	-8.97812	5.42e-18	1.84e-16	30.1525
TRIP4	-0.251225	3.30133	-8.97705	5.46e-18	1.86e-16	30.1443
OGDH	-0.455521	5.51885	-8.97679	5.48e-18	1.86e-16	30.1423
POLR2C	-0.295624	4.53486	-8.97421	5.59e-18	1.89e-16	30.1225
LRP8	0.235231	0.469053	8.97419	5.59e-18	1.89e-16	30.1223
ALKBH6	0.279593	0.7046	8.9736	5.61e-18	1.9e-16	30.1177
CTR9	-0.341775	3.4134	-8.96983	5.78e-18	1.95e-16	30.0889
HABP4	-0.479966	2.81368	-8.96968	5.79e-18	1.95e-16	30.0877
PTPRH	0.601942	0.455161	8.9695	5.8e-18	1.95e-16	30.0863
INADL	-0.560954	3.07691	-8.96872	5.83e-18	1.96e-16	30.0803
ARHGAP11B	0.167302	0.348778	8.96768	5.88e-18	1.97e-16	30.0723
HLF	-0.669329	2.36484	-8.96724	5.9e-18	1.97e-16	30.0689
AIFM3	0.171776	0.325927	8.96677	5.92e-18	1.98e-16	30.0654
EPM2A	-0.293786	1.24685	-8.96322	6.09e-18	2.03e-16	30.0381
LIMD2	0.633245	2.28823	8.96187	6.15e-18	2.05e-16	30.0278
BATF	0.720568	1.84025	8.96156	6.17e-18	2.05e-16	30.0254
ORC4	-0.306082	2.30067	-8.95844	6.32e-18	2.09e-16	30.0014
NDFIP1	-0.345149	4.93399	-8.94992	6.76e-18	2.23e-16	29.9361
VTI1B	-0.32522	3.94792	-8.94842	6.84e-18	2.26e-16	29.9246
CTLA4	0.459818	0.737734	8.94397	7.08e-18	2.33e-16	29.8905
LGALSL	-0.44844	3.0288	-8.94334	7.11e-18	2.34e-16	29.8857
PPM1A	-0.391365	2.85582	-8.94253	7.16e-18	2.35e-16	29.8795
REM2	0.124148	0.204341	8.94141	7.22e-18	2.37e-16	29.8709
GALK2	-0.300398	1.96398	-8.93983	7.31e-18	2.39e-16	29.8588
SH3D19	-0.409955	2.99963	-8.93862	7.38e-18	2.41e-16	29.8495
C1QL1	1.54582	3.1971	8.93852	7.39e-18	2.41e-16	29.8488
MRPL49	-0.395081	4.38156	-8.93835	7.4e-18	2.41e-16	29.8475
CENPT	0.506785	2.4641	8.93782	7.43e-18	2.42e-16	29.8434
INAFM1	0.517585	2.95488	8.93694	7.48e-18	2.43e-16	29.8367
CCDC17	0.243668	0.439621	8.93667	7.49e-18	2.43e-16	29.8346
DPH7	0.373134	1.90456	8.93553	7.56e-18	2.45e-16	29.8259
SLC5A1	-1.34843	2.43101	-8.93393	7.66e-18	2.47e-16	29.8136
CCDC85A	-0.354743	0.740374	-8.93225	7.76e-18	2.5e-16	29.8008
CARD14	0.349943	0.402932	8.93177	7.79e-18	2.51e-16	29.7971
CDADC1	-0.309985	2.03556	-8.92653	8.11e-18	2.61e-16	29.757
MRPS18B	-0.365812	5.24782	-8.92538	8.19e-18	2.63e-16	29.7482
BCAS2	-0.303664	4.49422	-8.92505	8.21e-18	2.63e-16	29.7457
GIPC2	-0.887704	3.28863	-8.92446	8.24e-18	2.64e-16	29.7412
MICAL1	0.542477	2.68592	8.91875	8.62e-18	2.75e-16	29.6975
PLCXD1	0.415511	1.29092	8.91644	8.78e-18	2.8e-16	29.6799
TTC21A	0.259325	0.67419	8.91407	8.94e-18	2.85e-16	29.6618
SAMD1	0.395764	3.48739	8.90929	9.28e-18	2.95e-16	29.6253
PTPRB	-0.774778	3.24812	-8.90634	9.5e-18	3.01e-16	29.6027
FAM175A	-0.35192	1.39901	-8.905	9.6e-18	3.04e-16	29.5925
LIMK1	0.481825	2.49527	8.8996	1e-17	3.17e-16	29.5512
BCL2L2.PABPN1	0.114568	0.216507	8.8992	1e-17	3.17e-16	29.5482
PDLIM7	0.599079	3.20291	8.899	1.01e-17	3.17e-16	29.5466
KIAA1875	0.166567	0.240337	8.89724	1.02e-17	3.21e-16	29.5332
MC1R	0.332678	0.763817	8.89377	1.05e-17	3.29e-16	29.5068
PIM2	0.624682	3.15144	8.89354	1.05e-17	3.29e-16	29.505
SRPX2	0.854095	1.47135	8.89072	1.07e-17	3.36e-16	29.4834
USP35	0.246523	1.26533	8.8907	1.07e-17	3.36e-16	29.4833
GOT1	-0.640366	5.18586	-8.88996	1.08e-17	3.37e-16	29.4776
GOLGA8A	0.890548	1.72788	8.88992	1.08e-17	3.37e-16	29.4774
EGLN2	0.317522	1.81908	8.8864	1.11e-17	3.45e-16	29.4505
AIM2	0.548598	0.897417	8.88535	1.12e-17	3.48e-16	29.4425
SH3BGRL3	0.595704	6.2502	8.87856	1.18e-17	3.66e-16	29.3908
ENAM	-0.583667	0.988069	-8.8767	1.2e-17	3.71e-16	29.3766
KBTBD4	-0.322185	1.95011	-8.87069	1.25e-17	3.88e-16	29.3309
PRAME	1.02046	1.3875	8.87054	1.25e-17	3.88e-16	29.3297
ALDH1L1	-0.947276	2.59895	-8.86925	1.27e-17	3.91e-16	29.3198
HINT3	-0.383212	3.54373	-8.8634	1.33e-17	4.09e-16	29.2753
SNRNP70	0.60421	4.69888	8.86253	1.34e-17	4.11e-16	29.2687
MT2A	1.01707	6.45597	8.86152	1.35e-17	4.13e-16	29.261
MYO6	-0.516593	3.60695	-8.85833	1.38e-17	4.23e-16	29.2368
KBTBD7	-0.345697	1.89664	-8.85644	1.4e-17	4.28e-16	29.2224
PANO1	0.14846	0.317187	8.85499	1.42e-17	4.33e-16	29.2114
ANAPC5	0.23002	3.19728	8.85266	1.44e-17	4.4e-16	29.1936
DNA2	0.337647	0.789258	8.85224	1.45e-17	4.41e-16	29.1904
CCDC25	-0.326536	3.31438	-8.84565	1.52e-17	4.63e-16	29.1403
TMEM132A	0.600473	2.29903	8.84486	1.53e-17	4.65e-16	29.1344
HAUS5	0.313727	1.94429	8.84227	1.56e-17	4.74e-16	29.1146
AAAS	0.279792	3.25319	8.84122	1.58e-17	4.77e-16	29.1067
SOCS1	0.701861	2.37271	8.8405	1.58e-17	4.79e-16	29.1012
MRPL30	-0.254736	3.36045	-8.84006	1.59e-17	4.8e-16	29.0979
RBM47	-0.516404	3.93304	-8.83863	1.61e-17	4.84e-16	29.087
A1CF	-0.852327	1.9496	-8.83268	1.68e-17	5.07e-16	29.0419
SLC38A5	0.94651	1.17144	8.83235	1.69e-17	5.07e-16	29.0393
ADM5	0.24209	0.48334	8.83136	1.7e-17	5.1e-16	29.0318
C5orf46	1.46108	2.22701	8.82717	1.76e-17	5.26e-16	29
ABCC10	0.285304	1.54895	8.82713	1.76e-17	5.26e-16	28.9997
WFDC10B	0.296567	0.213371	8.82634	1.77e-17	5.28e-16	28.9937
CREBL2	-0.37348	5.02071	-8.82412	1.8e-17	5.36e-16	28.9769
DAZAP1	0.253186	3.13438	8.82188	1.83e-17	5.45e-16	28.9599
RPL22L1	0.5396	3.05239	8.81732	1.9e-17	5.64e-16	28.9253
TONSL	0.290876	0.946292	8.81658	1.91e-17	5.66e-16	28.9197
LUC7L3	0.530068	3.61731	8.81527	1.93e-17	5.7e-16	28.9098
TSPAN7	-0.839249	3.68298	-8.81525	1.93e-17	5.7e-16	28.9097
G3BP2	-0.420903	4.2755	-8.81323	1.96e-17	5.78e-16	28.8943
SLC44A3	-0.60339	3.79098	-8.81201	1.98e-17	5.83e-16	28.8851
KCNN4	0.407535	0.784435	8.81026	2e-17	5.9e-16	28.8718
C1RL	0.490433	3.59503	8.80313	2.12e-17	6.22e-16	28.8178
PHYH	-0.54718	3.9929	-8.80211	2.13e-17	6.26e-16	28.8101
CLDND2	0.33758	0.75067	8.79988	2.17e-17	6.36e-16	28.7932
ZNF304	-0.328533	2.13354	-8.79575	2.24e-17	6.56e-16	28.762
PCNXL2	0.295772	1.08921	8.79533	2.25e-17	6.57e-16	28.7587
CCDC47	-0.371904	4.82223	-8.79419	2.27e-17	6.62e-16	28.7502
KIFC2	0.53882	1.67122	8.79274	2.29e-17	6.68e-16	28.7392
CASP4	0.395543	3.07973	8.79154	2.31e-17	6.74e-16	28.73
NAT9	0.336361	2.61636	8.79096	2.32e-17	6.76e-16	28.7257
BASP1	0.796439	2.92139	8.78959	2.35e-17	6.82e-16	28.7153
CCDC137	0.345911	2.77718	8.78633	2.41e-17	6.98e-16	28.6906
PTTG1	0.602577	1.87616	8.78334	2.47e-17	7.14e-16	28.6681
ERMN	0.130664	0.179705	8.78071	2.52e-17	7.26e-16	28.6482
NME8	0.186851	0.340219	8.78065	2.52e-17	7.26e-16	28.6477
ABCC4	-0.629731	3.12948	-8.78055	2.52e-17	7.26e-16	28.647
ARHGEF19	0.364477	1.39452	8.77807	2.57e-17	7.39e-16	28.6283
SPDYA	0.191107	0.290996	8.77339	2.66e-17	7.65e-16	28.5929
PIGO	-0.352694	2.70207	-8.77172	2.7e-17	7.74e-16	28.5802
AD000671.6	0.0432302	0.0617348	8.76777	2.78e-17	7.96e-16	28.5504
CCDC74A	0.564305	2.05143	8.7674	2.79e-17	7.98e-16	28.5476
SGMS2	-0.511491	2.78202	-8.76534	2.83e-17	8.09e-16	28.5321
ITGB1BP2	0.173122	0.34696	8.76464	2.85e-17	8.12e-16	28.5268
MEI1	0.316557	0.510383	8.76221	2.9e-17	8.26e-16	28.5085
COPS7B	0.252319	2.35329	8.756	3.04e-17	8.66e-16	28.4616
FAM209B	0.15237	0.269556	8.75512	3.06e-17	8.69e-16	28.455
CCNB2	0.458506	1.31813	8.75507	3.07e-17	8.69e-16	28.4546
CYS1	-1.12817	4.60441	-8.75301	3.11e-17	8.82e-16	28.4391
POU2F2	0.429715	1.09831	8.75068	3.17e-17	8.97e-16	28.4215
RNF38	-0.418459	3.3097	-8.74683	3.27e-17	9.22e-16	28.3924
FAM160B2	0.353784	2.50019	8.74651	3.27e-17	9.23e-16	28.39
ALDH9A1	-0.413897	5.16489	-8.74375	3.34e-17	9.42e-16	28.3692
NCKAP1	-0.357468	3.24961	-8.74292	3.37e-17	9.46e-16	28.363
TDRD7	-0.301921	2.70574	-8.74184	3.39e-17	9.53e-16	28.3549
EVL	0.515496	2.97264	8.74134	3.41e-17	9.55e-16	28.3511
GIGYF2	-0.336525	2.86454	-8.74037	3.43e-17	9.61e-16	28.3438
CORO6	0.32593	0.386817	8.73721	3.52e-17	9.83e-16	28.32
TRMT1	0.439848	3.17306	8.73414	3.6e-17	1.01e-15	28.2969
SLC22A2	-1.31349	4.40165	-8.72917	3.74e-17	1.04e-15	28.2595
DBF4B	0.218142	0.787456	8.72659	3.82e-17	1.06e-15	28.2401
FAM229A	0.376164	0.902271	8.72469	3.87e-17	1.08e-15	28.2257
HDHD2	-0.352564	2.69589	-8.72355	3.91e-17	1.08e-15	28.2172
DNTTIP1	0.384422	3.6828	8.7233	3.91e-17	1.08e-15	28.2153
CARS	0.238112	2.42803	8.72327	3.91e-17	1.08e-15	28.215
DHX34	0.3435	2.05067	8.72061	4e-17	1.1e-15	28.1951
CRYL1	-0.656459	5.85975	-8.71436	4.19e-17	1.16e-15	28.148
LENG8	0.843852	4.25413	8.71424	4.2e-17	1.16e-15	28.1472
DDX55	0.299956	1.96482	8.71421	4.2e-17	1.16e-15	28.147
ARPC3	0.294512	5.83725	8.71227	4.26e-17	1.17e-15	28.1324
SUGCT	-0.628224	2.11958	-8.71052	4.32e-17	1.19e-15	28.1192
CNPY2	0.309637	3.11584	8.71005	4.33e-17	1.19e-15	28.1157
AKAP8L	0.396624	2.95654	8.70768	4.41e-17	1.21e-15	28.0979
TRAK2	-0.353448	3.41871	-8.70763	4.41e-17	1.21e-15	28.0975
SETD4	0.269975	1.62847	8.70682	4.44e-17	1.21e-15	28.0914
PARP15	0.344618	0.61631	8.70368	4.55e-17	1.24e-15	28.0678
PRICKLE3	0.269662	1.73263	8.70283	4.58e-17	1.25e-15	28.0615
R3HDM4	0.359378	4.0253	8.69797	4.75e-17	1.29e-15	28.025
SDHC	-0.356329	3.12752	-8.69232	4.96e-17	1.35e-15	27.9825
MED21	-0.366258	3.12187	-8.69066	5.03e-17	1.36e-15	27.9701
KIAA1024	0.139784	0.261856	8.69064	5.03e-17	1.36e-15	27.97
C3orf62	0.240499	1.37154	8.69012	5.05e-17	1.36e-15	27.9661
CENPW	0.428767	1.73542	8.68726	5.16e-17	1.39e-15	27.9446
AGAP10	0.503871	1.20054	8.68711	5.17e-17	1.39e-15	27.9434
MZF1	0.490249	1.92699	8.68574	5.22e-17	1.41e-15	27.9332
UBA7	0.445939	3.52417	8.68253	5.35e-17	1.44e-15	27.9092
DMGDH	-0.776731	3.73572	-8.68205	5.37e-17	1.44e-15	27.9055
TOMM20	-0.423329	6.298	-8.67612	5.62e-17	1.51e-15	27.8611
SLC19A1	0.304988	1.20469	8.67559	5.64e-17	1.51e-15	27.8571
GLI4	0.465748	2.00152	8.67541	5.65e-17	1.51e-15	27.8558
HIPK2	-0.619584	4.72061	-8.66782	5.99e-17	1.6e-15	27.7989
H2AFV	-0.244596	4.88606	-8.66581	6.08e-17	1.62e-15	27.7839
SLC16A9	-1.2134	3.61097	-8.66487	6.12e-17	1.63e-15	27.7769
ATXN1L	-0.405574	3.16099	-8.66145	6.29e-17	1.67e-15	27.7512
RECQL4	0.374696	1.13601	8.65989	6.36e-17	1.69e-15	27.7396
TGFBR2	-0.669363	5.80179	-8.65925	6.39e-17	1.7e-15	27.7348
WFDC3	0.309418	0.395389	8.65822	6.44e-17	1.71e-15	27.7271
TNFRSF19	-0.680067	2.70045	-8.65672	6.52e-17	1.72e-15	27.7159
PSME2	0.40957	4.74561	8.65608	6.55e-17	1.73e-15	27.7111
GLCE	-0.393185	2.64219	-8.65386	6.66e-17	1.76e-15	27.6945
ACAD11	-0.503777	1.1814	-8.653	6.7e-17	1.77e-15	27.688
RNF11	-0.364527	5.2649	-8.65253	6.73e-17	1.77e-15	27.6846
TMEM110.MUSTN1	0.0642968	0.101971	8.64681	7.03e-17	1.84e-15	27.6418
DFNB59	0.258476	0.742197	8.64667	7.04e-17	1.84e-15	27.6408
PPAN	0.31505	1.41174	8.64665	7.04e-17	1.84e-15	27.6406
ARHGAP9	0.570838	1.72398	8.64436	7.16e-17	1.87e-15	27.6235
PLK1	0.429162	0.967475	8.64372	7.2e-17	1.88e-15	27.6187
MYO9A	-0.443294	2.47548	-8.63919	7.45e-17	1.94e-15	27.5849
DDX47	0.224252	0.522939	8.6385	7.49e-17	1.95e-15	27.5797
GRIN2D	0.252895	0.407039	8.6379	7.52e-17	1.96e-15	27.5752
ZNF251	0.315892	2.06476	8.63441	7.73e-17	2.01e-15	27.5492
CXCL13	1.02893	1.54777	8.63182	7.88e-17	2.05e-15	27.5298
ISCA1	-0.326972	4.01133	-8.6311	7.92e-17	2.06e-15	27.5245
C2CD2L	0.195961	1.30083	8.63056	7.96e-17	2.06e-15	27.5204
PIGL	0.308497	1.23211	8.63025	7.97e-17	2.06e-15	27.5181
XRCC3	0.31842	0.933569	8.62827	8.1e-17	2.09e-15	27.5034
MAP4K1	0.574007	1.61753	8.62793	8.12e-17	2.09e-15	27.5008
HSD17B3	0.4255	0.634099	8.62774	8.13e-17	2.09e-15	27.4994
GPC2	0.135395	0.202851	8.62646	8.21e-17	2.11e-15	27.4898
HBP1	-0.41981	3.4112	-8.62469	8.32e-17	2.14e-15	27.4766
LRRC19	-0.929494	2.07686	-8.62469	8.32e-17	2.14e-15	27.4766
DNAJA2	-0.228562	4.15593	-8.62341	8.4e-17	2.15e-15	27.4671
CUL3	-0.321094	2.61534	-8.62303	8.43e-17	2.16e-15	27.4643
C17orf49	0.183048	0.656912	8.61914	8.68e-17	2.22e-15	27.4352
VEZF1	-0.369648	3.88848	-8.61896	8.69e-17	2.22e-15	27.4339
SOX6	-0.45083	1.2406	-8.61621	8.88e-17	2.26e-15	27.4134
TM9SF2	-0.386253	5.73396	-8.61402	9.02e-17	2.3e-15	27.3971
STAT4	0.353709	1.17663	8.61142	9.2e-17	2.34e-15	27.3777
RP11.302B13.5	0.0923189	0.166253	8.60928	9.36e-17	2.38e-15	27.3618
FBXO7	-0.256057	3.89802	-8.6073	9.5e-17	2.41e-15	27.347
CHMP4A	0.30361	1.20678	8.60598	9.59e-17	2.43e-15	27.3372
LENG9	0.332966	1.3116	8.60516	9.65e-17	2.44e-15	27.3311
MPP3	0.296811	0.760969	8.60038	1e-16	2.53e-15	27.2955
PJA2	-0.453846	5.2588	-8.59558	1.04e-16	2.62e-15	27.2598
SSBP4	0.444865	3.5611	8.59553	1.04e-16	2.62e-15	27.2594
ZNF416	-0.255771	1.59759	-8.59522	1.04e-16	2.62e-15	27.2571
MEF2B	0.179499	0.329115	8.58693	1.11e-16	2.79e-15	27.1954
APBB3	0.559507	2.22828	8.57937	1.17e-16	2.95e-15	27.1393
FAM84B	-0.564108	3.80733	-8.57541	1.21e-16	3.03e-15	27.1098
CFAP45	0.175342	0.347083	8.57466	1.22e-16	3.04e-15	27.1042
ACE2	-1.341	3.54884	-8.57463	1.22e-16	3.04e-15	27.104
LCMT2	-0.247748	1.5089	-8.57424	1.22e-16	3.05e-15	27.1011
ANKDD1A	0.27549	0.95577	8.57422	1.22e-16	3.05e-15	27.101
CHAMP1	-0.35544	2.51039	-8.57409	1.22e-16	3.05e-15	27.1
FBXO8	-0.289116	3.21509	-8.56759	1.28e-16	3.2e-15	27.0518
SLC35C2	0.259413	2.91229	8.56674	1.29e-16	3.21e-15	27.0455
SLC22A11	-1.19013	3.32565	-8.56649	1.29e-16	3.21e-15	27.0436
FBXO43	0.12973	0.181559	8.566	1.3e-16	3.22e-15	27.04
TMLHE	-0.268954	1.995	-8.56305	1.33e-16	3.29e-15	27.0181
PCED1B	0.496945	2.04404	8.56277	1.33e-16	3.29e-15	27.016
ELP4	-0.32557	3.02978	-8.56145	1.35e-16	3.32e-15	27.0062
BRSK1	0.267978	0.673238	8.56005	1.36e-16	3.35e-15	26.9958
ECHDC3	-0.681356	4.19546	-8.55196	1.45e-16	3.56e-15	26.9359
GPR132	0.387778	1.33315	8.55139	1.45e-16	3.57e-15	26.9316
ASIC3	0.286249	0.475773	8.54792	1.49e-16	3.66e-15	26.9059
CTHRC1	1.09647	3.0947	8.54712	1.5e-16	3.68e-15	26.9
AP1AR	-0.369111	3.1996	-8.5465	1.51e-16	3.69e-15	26.8953
ERBB2	-0.565698	3.7127	-8.54557	1.52e-16	3.71e-15	26.8885
ATHL1	1.18975	3.60443	8.5433	1.54e-16	3.77e-15	26.8716
STXBP1	-0.649816	2.91066	-8.53864	1.6e-16	3.9e-15	26.8372
SLC9A5	0.205495	0.455891	8.53716	1.62e-16	3.94e-15	26.8262
PPP1R35	0.505043	3.27019	8.53487	1.64e-16	4.01e-15	26.8092
LGR4	-0.581357	3.83903	-8.53418	1.65e-16	4.02e-15	26.8041
ZC3H3	0.343281	2.82661	8.53206	1.68e-16	4.08e-15	26.7885
HJURP	0.416198	0.828574	8.53182	1.68e-16	4.08e-15	26.7867
STAG3L5P.PVRIG2P.PILRB	0.41039	0.863782	8.53162	1.69e-16	4.08e-15	26.7852
CGRRF1	-0.300746	1.85566	-8.53157	1.69e-16	4.08e-15	26.7848
PCK1	-1.48908	3.30385	-8.52892	1.72e-16	4.16e-15	26.7652
C8orf59	0.34032	3.26059	8.52884	1.72e-16	4.16e-15	26.7646
ENTPD5	-0.611178	2.6177	-8.52753	1.74e-16	4.2e-15	26.7549
GNB1L	0.148558	0.584386	8.52687	1.75e-16	4.21e-15	26.75
AKAP17A	0.49515	3.32415	8.5263	1.75e-16	4.22e-15	26.7459
MSTO1	0.274706	1.63956	8.52355	1.79e-16	4.31e-15	26.7255
WLS	-0.687163	3.95324	-8.52278	1.8e-16	4.33e-15	26.7198
PURA	-0.40829	2.72422	-8.52163	1.82e-16	4.36e-15	26.7113
KIF2C	0.41417	1.10883	8.52094	1.83e-16	4.38e-15	26.7062
APP	-0.460075	7.90329	-8.52052	1.83e-16	4.39e-15	26.7031
CEP83	0.234311	1.10321	8.51703	1.88e-16	4.5e-15	26.6773
ZNF658	-0.168529	0.703062	-8.51674	1.89e-16	4.5e-15	26.6751
E4F1	0.324101	2.05266	8.51635	1.89e-16	4.51e-15	26.6723
UNC119B	-0.452881	3.93672	-8.51389	1.93e-16	4.59e-15	26.6541
NRBP2	0.643629	3.27894	8.51257	1.95e-16	4.63e-15	26.6443
ARRDC5	0.276842	0.362963	8.50868	2e-16	4.76e-15	26.6156
EME1	0.250066	0.520976	8.50842	2.01e-16	4.76e-15	26.6137
RBM6	0.544565	3.01389	8.50831	2.01e-16	4.76e-15	26.6129
NARF	0.281776	2.56957	8.50533	2.06e-16	4.86e-15	26.5909
GPS2	0.468014	1.36157	8.50525	2.06e-16	4.86e-15	26.5903
PPP1R14B	0.509342	4.55921	8.50516	2.06e-16	4.86e-15	26.5897
KCTD17	0.47663	2.22315	8.50132	2.12e-16	5e-15	26.5613
UBR7	-0.297925	3.86015	-8.49851	2.16e-16	5.1e-15	26.5406
DNAH1	0.38033	0.976268	8.49744	2.18e-16	5.13e-15	26.5327
CATSPER2	0.236749	0.492758	8.49222	2.27e-16	5.33e-15	26.4941
SULT1C4	-1.03725	3.16635	-8.49181	2.28e-16	5.34e-15	26.4911
IFITM10	0.562042	1.53406	8.48916	2.32e-16	5.44e-15	26.4716
CABLES1	-0.484873	2.65226	-8.48818	2.34e-16	5.48e-15	26.4644
PAM16	0.360381	1.9032	8.48731	2.35e-16	5.51e-15	26.458
MTMR12	-0.370465	3.43051	-8.48491	2.4e-16	5.6e-15	26.4403
GINM1	-0.361731	5.07979	-8.48477	2.4e-16	5.6e-15	26.4392
HYAL1	-0.572301	3.56286	-8.48287	2.44e-16	5.67e-15	26.4252
PHKG1	0.253155	0.504871	8.48138	2.46e-16	5.73e-15	26.4143
CPNE3	-0.391976	4.26393	-8.48087	2.47e-16	5.75e-15	26.4105
RHBDL2	0.234162	0.780362	8.47689	2.55e-16	5.91e-15	26.3812
SIAE	-0.401908	3.40811	-8.47625	2.56e-16	5.94e-15	26.3765
ELOVL7	-0.719966	3.75634	-8.47502	2.58e-16	5.98e-15	26.3674
WRAP73	0.21607	1.51795	8.47396	2.6e-16	6.02e-15	26.3597
PTPN7	0.552304	1.43683	8.4733	2.62e-16	6.05e-15	26.3548
DENND4C	-0.453879	2.90836	-8.47248	2.63e-16	6.07e-15	26.3487
SPC24	0.42402	1.06143	8.47242	2.63e-16	6.07e-15	26.3483
SPINK13	1.08167	1.6439	8.47235	2.64e-16	6.07e-15	26.3477
LBX2	0.232951	0.528838	8.47051	2.67e-16	6.15e-15	26.3342
WISP2	0.684084	0.722936	8.46883	2.71e-16	6.22e-15	26.3219
PNPLA4	-0.40344	2.94975	-8.46818	2.72e-16	6.24e-15	26.3171
NTNG2	0.298433	0.448245	8.46648	2.75e-16	6.31e-15	26.3046
STX1A	0.291	0.721756	8.4663	2.76e-16	6.31e-15	26.3033
GMFB	-0.409744	2.98384	-8.46437	2.8e-16	6.4e-15	26.2891
TPPP	-0.681658	2.02234	-8.46015	2.89e-16	6.6e-15	26.258
CEP164	0.26783	1.55587	8.45618	2.98e-16	6.79e-15	26.2289
STAM	-0.297714	3.10254	-8.45428	3.02e-16	6.88e-15	26.2149
GLUD1	-0.381858	6.12548	-8.45417	3.02e-16	6.88e-15	26.2141
DCTN1	-0.334495	3.92117	-8.44953	3.13e-16	7.11e-15	26.18
PAIP2	-0.313137	4.62084	-8.44932	3.13e-16	7.12e-15	26.1785
DIP2C	-0.429507	2.95719	-8.44782	3.17e-16	7.19e-15	26.1674
NCR3LG1	-0.513965	1.24616	-8.4436	3.27e-16	7.41e-15	26.1364
ZYG11B	-0.357273	2.87076	-8.44215	3.31e-16	7.48e-15	26.1258
PARVG	0.497619	1.59463	8.44029	3.35e-16	7.57e-15	26.1121
RAB18	-0.298224	3.86365	-8.44023	3.35e-16	7.57e-15	26.1117
BTBD19	0.564267	2.00895	8.43893	3.39e-16	7.64e-15	26.1021
CARD9	0.277452	0.722833	8.43558	3.47e-16	7.83e-15	26.0776
RTEL1.TNFRSF6B	0.250666	0.47763	8.43019	3.62e-16	8.13e-15	26.038
BRMS1L	-0.317094	1.71366	-8.43012	3.62e-16	8.13e-15	26.0375
CMBL	-0.76628	5.81316	-8.42915	3.64e-16	8.18e-15	26.0304
ZNF649	-0.359575	1.60396	-8.42609	3.73e-16	8.36e-15	26.008
ACSL1	-0.674898	5.17648	-8.42471	3.77e-16	8.44e-15	25.9979
SH3D21	0.530618	2.02885	8.42255	3.83e-16	8.57e-15	25.982
SRM	0.473528	4.30122	8.42173	3.85e-16	8.61e-15	25.976
CCNI	-0.439543	6.85127	-8.42149	3.86e-16	8.62e-15	25.9743
ADD3	-0.456734	4.3966	-8.41849	3.95e-16	8.79e-15	25.9523
TRMT2A	0.384555	2.97137	8.41847	3.95e-16	8.79e-15	25.9521
MAPT	-0.835495	2.31192	-8.41726	3.98e-16	8.86e-15	25.9432
NABP1	0.417033	1.31986	8.41699	3.99e-16	8.87e-15	25.9413
PTPN3	-0.562285	2.57231	-8.41388	4.09e-16	9.07e-15	25.9185
ARL3	-0.309082	3.20042	-8.41313	4.11e-16	9.11e-15	25.913
ARHGEF12	-0.420253	3.79905	-8.4097	4.22e-16	9.34e-15	25.8879
CDS2	-0.303299	3.33383	-8.4095	4.22e-16	9.34e-15	25.8865
TRMT61B	-0.297644	2.48633	-8.40764	4.28e-16	9.46e-15	25.8728
CXCL2	0.942003	2.3711	8.40456	4.38e-16	9.67e-15	25.8503
FMNL1	0.55591	2.31325	8.40062	4.51e-16	9.95e-15	25.8214
SAP30L	-0.333372	3.15357	-8.40029	4.52e-16	9.96e-15	25.819
FBXO34	-0.370961	2.89615	-8.39913	4.56e-16	1e-14	25.8106
GTPBP3	0.294322	1.98	8.39698	4.64e-16	1.02e-14	25.7948
LSM7	0.402428	3.6342	8.39485	4.71e-16	1.03e-14	25.7793
PEX7	-0.378099	2.50671	-8.39427	4.73e-16	1.04e-14	25.7751
RHEBL1	0.26388	0.792407	8.39399	4.74e-16	1.04e-14	25.773
RSG1	-0.338053	1.93874	-8.3927	4.79e-16	1.05e-14	25.7636
SPATC1	0.131075	0.233769	8.39259	4.79e-16	1.05e-14	25.7628
ATP2A1	0.278235	0.461844	8.39205	4.81e-16	1.05e-14	25.7588
C9orf142	0.514123	3.60785	8.39191	4.82e-16	1.05e-14	25.7578
GLO1	-0.339709	5.38023	-8.39035	4.87e-16	1.06e-14	25.7464
ANAPC7	0.229016	2.78994	8.38787	4.96e-16	1.08e-14	25.7282
SPHK1	0.529432	1.25695	8.38554	5.05e-16	1.1e-14	25.7112
P2RY11	0.360272	1.6836	8.38341	5.13e-16	1.11e-14	25.6957
CYB5D1	-0.253372	0.899813	-8.37951	5.28e-16	1.15e-14	25.6673
EPHX2	-0.672573	3.79593	-8.37796	5.34e-16	1.16e-14	25.6559
RNF185	-0.286474	4.00299	-8.37697	5.38e-16	1.16e-14	25.6487
ARHGAP5	-0.466137	3.21132	-8.37688	5.39e-16	1.16e-14	25.648
ASNS	0.437801	2.50746	8.37566	5.44e-16	1.17e-14	25.6391
ZNF697	-0.436982	2.04926	-8.37395	5.51e-16	1.19e-14	25.6266
CYFIP2	-0.710031	4.16891	-8.36857	5.73e-16	1.23e-14	25.5874
THNSL1	-0.331599	2.30243	-8.36631	5.83e-16	1.25e-14	25.5709
TLN2	-0.535767	2.58511	-8.36574	5.85e-16	1.26e-14	25.5668
ITFG1	-0.362981	3.52994	-8.36548	5.87e-16	1.26e-14	25.5648
PLEKHG4	0.545313	1.47757	8.36441	5.91e-16	1.27e-14	25.5571
BBS12	-0.395401	2.30444	-8.36266	5.99e-16	1.28e-14	25.5443
SIK2	-0.384455	3.30998	-8.36125	6.05e-16	1.3e-14	25.534
CLEC2B	0.615223	2.73979	8.35937	6.14e-16	1.31e-14	25.5203
SF3A1	-0.337889	4.34925	-8.35914	6.15e-16	1.31e-14	25.5187
DCAF7	-0.35247	4.2592	-8.35898	6.16e-16	1.31e-14	25.5175
THTPA	-0.346088	1.82392	-8.35628	6.28e-16	1.34e-14	25.4978
CPPED1	-0.282261	3.28122	-8.35432	6.37e-16	1.36e-14	25.4835
C17orf70	0.342252	2.93735	8.35371	6.4e-16	1.36e-14	25.4791
FBXW11	-0.365444	3.64755	-8.3528	6.45e-16	1.37e-14	25.4725
CHTF8	-0.377996	4.53454	-8.34772	6.69e-16	1.42e-14	25.4355
MTM1	-0.359334	2.4132	-8.34749	6.71e-16	1.42e-14	25.4338
BSPRY	-0.793587	1.6277	-8.34513	6.82e-16	1.44e-14	25.4166
PECR	-0.511153	3.32859	-8.34038	7.07e-16	1.5e-14	25.382
CARD17	0.168454	0.223476	8.33979	7.1e-16	1.5e-14	25.3777
FAM175B	-0.26907	3.03451	-8.33924	7.13e-16	1.5e-14	25.3737
SFI1	0.313975	1.40864	8.33908	7.14e-16	1.51e-14	25.3726
TMC8	0.591126	1.97451	8.33892	7.15e-16	1.51e-14	25.3714
NUDT12	-0.491417	2.87747	-8.33671	7.27e-16	1.53e-14	25.3554
CTBP2	-0.283476	3.10525	-8.33645	7.28e-16	1.53e-14	25.3535
LRP2	-1.24609	4.28114	-8.33499	7.36e-16	1.54e-14	25.3429
AGAP4	0.217019	0.560142	8.33231	7.51e-16	1.57e-14	25.3234
HOMEZ	-0.285682	1.94788	-8.32901	7.69e-16	1.61e-14	25.2994
PYCR1	0.684229	1.62997	8.32799	7.75e-16	1.62e-14	25.292
TCTE3	0.290085	0.786139	8.32475	7.94e-16	1.66e-14	25.2684
ST20	0.378582	1.44276	8.3228	8.06e-16	1.68e-14	25.2543
SOX12	0.371324	2.80449	8.32133	8.14e-16	1.7e-14	25.2436
AP2B1	-0.316263	5.08257	-8.31609	8.47e-16	1.76e-14	25.2056
RCC1	0.426864	2.73299	8.3126	8.69e-16	1.81e-14	25.1802
FAM8A1	-0.344616	3.77029	-8.31257	8.69e-16	1.81e-14	25.18
ETFDH	-0.401294	3.09274	-8.3112	8.78e-16	1.82e-14	25.1701
CLTC	-0.374921	5.20246	-8.30898	8.93e-16	1.85e-14	25.154
KCNMB3	0.127334	0.260286	8.30866	8.95e-16	1.85e-14	25.1517
TMEM138	0.242044	2.00637	8.30802	8.99e-16	1.86e-14	25.147
MYLIP	-0.472424	4.06668	-8.30703	9.06e-16	1.87e-14	25.1399
IL4	0.0693667	0.0863792	8.30693	9.06e-16	1.87e-14	25.1391
IQGAP2	-0.563885	2.69092	-8.30525	9.18e-16	1.89e-14	25.127
CSDE1	-0.342264	6.51265	-8.30516	9.18e-16	1.89e-14	25.1262
PDE6C	0.125908	0.223975	8.30446	9.23e-16	1.9e-14	25.1212
SLC5A10	-0.987489	2.5799	-8.30413	9.25e-16	1.9e-14	25.1188
GOLGA6L9	0.18112	0.385224	8.30323	9.32e-16	1.91e-14	25.1123
PLAUR	0.635522	2.30004	8.30006	9.54e-16	1.96e-14	25.0893
TEF	-0.567926	3.39498	-8.29732	9.73e-16	1.99e-14	25.0694
MGAM	-0.958366	2.28049	-8.29731	9.73e-16	1.99e-14	25.0694
ANKRD23	0.14595	0.291454	8.29496	9.9e-16	2.03e-14	25.0524
CHMP1B	-0.324612	4.56628	-8.29184	1.01e-15	2.07e-14	25.0297
C6orf89	-0.285571	4.13236	-8.29041	1.02e-15	2.09e-14	25.0194
SP140	0.354372	0.758529	8.28985	1.03e-15	2.1e-14	25.0154
STX10	0.349154	4.07856	8.28886	1.04e-15	2.11e-14	25.0081
ZMYND15	0.374471	1.38579	8.28765	1.05e-15	2.13e-14	24.9994
YWHAE	-0.246399	7.05137	-8.28495	1.07e-15	2.17e-14	24.9799
EPB41L1	-0.424926	4.02565	-8.28345	1.08e-15	2.19e-14	24.969
APPL1	-0.375582	3.04325	-8.28325	1.08e-15	2.19e-14	24.9676
SPOPL	-0.384116	2.70419	-8.2775	1.13e-15	2.29e-14	24.9259
PGS1	0.304947	2.63169	8.27591	1.14e-15	2.31e-14	24.9144
TCERG1	0.38533	2.55981	8.27321	1.16e-15	2.35e-14	24.895
UPF3B	0.328362	2.31493	8.27187	1.17e-15	2.38e-14	24.8852
MYPOP	0.264026	1.98364	8.26787	1.21e-15	2.44e-14	24.8563
IRF6	-0.827757	2.29521	-8.2666	1.22e-15	2.46e-14	24.8471
LANCL1	-0.431313	3.95286	-8.26619	1.23e-15	2.47e-14	24.8442
NSUN5	0.308024	2.47458	8.26576	1.23e-15	2.47e-14	24.8411
PSEN1	-0.277375	3.10417	-8.26491	1.24e-15	2.49e-14	24.8349
TAL2	-0.607731	1.48058	-8.26316	1.25e-15	2.52e-14	24.8223
X8.Mar	-0.320166	3.00652	-8.254	1.34e-15	2.69e-14	24.7562
CPNE1	0.362304	4.57366	8.25108	1.37e-15	2.75e-14	24.7351
YME1L1	-0.322705	4.30608	-8.25069	1.37e-15	2.75e-14	24.7323
S100A11	0.560301	8.47986	8.24766	1.4e-15	2.81e-14	24.7105
MIEF1	-0.293037	3.0643	-8.24695	1.41e-15	2.82e-14	24.7053
PLA2G6	0.516501	1.53162	8.24661	1.42e-15	2.83e-14	24.7029
MYBL2	0.623633	1.40451	8.24492	1.43e-15	2.86e-14	24.6907
SDHD	-0.438057	5.01219	-8.24336	1.45e-15	2.89e-14	24.6794
TELO2	0.343104	2.86525	8.24323	1.45e-15	2.89e-14	24.6785
UNC13B	-0.455344	3.33329	-8.24219	1.46e-15	2.91e-14	24.671
DSCR3	-0.297554	2.98408	-8.24149	1.47e-15	2.92e-14	24.666
PPAP2A	-0.686166	6.05112	-8.24055	1.48e-15	2.94e-14	24.6592
GLOD4	-0.260907	3.58177	-8.23572	1.53e-15	3.04e-14	24.6243
POLM	0.352073	2.60489	8.23481	1.54e-15	3.06e-14	24.6178
TSPYL2	0.591083	3.1194	8.23353	1.56e-15	3.09e-14	24.6086
ASPSCR1	0.25585	1.37724	8.23337	1.56e-15	3.09e-14	24.6074
ZNF341	0.16993	0.892744	8.23266	1.57e-15	3.1e-14	24.6023
KCNIP2	0.307468	0.614879	8.23159	1.58e-15	3.12e-14	24.5946
HEATR9	0.102734	0.112041	8.23152	1.58e-15	3.12e-14	24.5941
APOL2	0.5789	4.62073	8.23137	1.58e-15	3.12e-14	24.593
PTPRG	-0.500959	3.10188	-8.23118	1.59e-15	3.12e-14	24.5916
TMEM234	0.364872	2.25094	8.23058	1.59e-15	3.13e-14	24.5873
FZD2	0.459451	1.26079	8.22975	1.6e-15	3.15e-14	24.5814
BCL3	0.59338	3.61684	8.22863	1.62e-15	3.17e-14	24.5733
RNF207	0.490957	1.3593	8.22837	1.62e-15	3.17e-14	24.5714
MAT2B	-0.354261	4.51461	-8.22751	1.63e-15	3.19e-14	24.5652
TOR1AIP1	-0.302645	3.40105	-8.22706	1.63e-15	3.2e-14	24.562
BMP1	0.554571	2.89114	8.22468	1.66e-15	3.25e-14	24.5449
KIAA1958	-0.315592	1.54385	-8.22247	1.69e-15	3.3e-14	24.5289
MTHFD1	-0.349795	3.29253	-8.22017	1.72e-15	3.35e-14	24.5124
IQGAP3	0.446636	1.0908	8.21835	1.74e-15	3.39e-14	24.4993
FITM2	-0.409843	2.60298	-8.21831	1.74e-15	3.39e-14	24.4991
HAMP	0.374647	0.465138	8.21817	1.75e-15	3.39e-14	24.498
ATG16L2	0.613456	1.88791	8.21798	1.75e-15	3.39e-14	24.4966
OSBPL7	0.324155	1.46345	8.21673	1.76e-15	3.42e-14	24.4877
NUS1	-0.301663	3.11573	-8.21535	1.78e-15	3.45e-14	24.4777
EIF3L	-0.515959	5.13704	-8.21311	1.81e-15	3.5e-14	24.4616
FASTKD5	-0.309116	2.81565	-8.2131	1.81e-15	3.5e-14	24.4615
UBE2S	0.394769	1.66944	8.21077	1.84e-15	3.56e-14	24.4448
KCNJ15	-0.940118	3.5197	-8.21022	1.85e-15	3.57e-14	24.4408
PLCB2	0.558802	1.93957	8.20822	1.88e-15	3.62e-14	24.4265
PODNL1	0.4554	0.540421	8.20761	1.89e-15	3.63e-14	24.4221
NME1	0.455394	3.08369	8.20693	1.9e-15	3.65e-14	24.4172
LMNTD2	0.553288	1.53826	8.20642	1.9e-15	3.66e-14	24.4135
TRPV3	0.120541	0.128216	8.20452	1.93e-15	3.71e-14	24.3999
TSPYL4	-0.423107	3.13061	-8.20257	1.96e-15	3.76e-14	24.3859
DENND4B	0.373895	2.8416	8.19889	2.01e-15	3.86e-14	24.3594
FRAS1	-0.602605	1.6008	-8.19789	2.03e-15	3.88e-14	24.3522
TSHZ1	-0.446136	2.78554	-8.19711	2.04e-15	3.9e-14	24.3467
IGF2R	-0.433511	3.91267	-8.19387	2.09e-15	3.99e-14	24.3234
PCMT1	-0.274942	4.15221	-8.19219	2.11e-15	4.03e-14	24.3114
FAM20A	0.631705	1.70986	8.19104	2.13e-15	4.06e-14	24.3031
L2HGDH	-0.403947	1.43624	-8.19025	2.14e-15	4.08e-14	24.2974
SLC2A6	0.348258	1.37995	8.19014	2.14e-15	4.08e-14	24.2967
RAD52	0.357796	1.6742	8.18946	2.16e-15	4.1e-14	24.2918
LSM8	0.219918	1.9213	8.18899	2.16e-15	4.11e-14	24.2884
SLC17A5	-0.426514	3.67442	-8.18655	2.2e-15	4.18e-14	24.2709
PLRG1	-0.208242	3.30888	-8.186	2.21e-15	4.19e-14	24.267
RIN2	-0.390632	4.09298	-8.18509	2.23e-15	4.22e-14	24.2604
CD7	0.611788	1.68268	8.18382	2.25e-15	4.25e-14	24.2513
AC109829.1	0.152124	0.19931	8.18247	2.27e-15	4.29e-14	24.2416
PROSC	-0.336049	4.26632	-8.1821	2.27e-15	4.3e-14	24.239
TMEM184C	-0.376131	3.15046	-8.18019	2.31e-15	4.36e-14	24.2253
SMTNL2	-0.800195	2.68356	-8.17875	2.33e-15	4.4e-14	24.215
NT5DC1	-0.327437	2.77761	-8.17867	2.33e-15	4.4e-14	24.2144
X1.Sep	0.47881	1.89004	8.17696	2.36e-15	4.45e-14	24.2022
KIF3B	-0.358562	4.2967	-8.17602	2.38e-15	4.47e-14	24.1954
CFAP44	0.273632	0.674556	8.17216	2.45e-15	4.6e-14	24.1678
KDR	-0.904435	4.90218	-8.16933	2.5e-15	4.69e-14	24.1475
MRPL45	-0.306724	4.47418	-8.16788	2.52e-15	4.73e-14	24.1371
SPTY2D1	-0.347401	2.75057	-8.16469	2.58e-15	4.84e-14	24.1143
AVPR1B	-0.598746	1.14166	-8.16395	2.6e-15	4.86e-14	24.109
PACSIN2	-0.351057	4.58796	-8.1639	2.6e-15	4.86e-14	24.1086
SLCO2A1	-0.891323	4.49701	-8.16323	2.61e-15	4.88e-14	24.1038
ADPGK	0.265218	3.44174	8.16263	2.62e-15	4.9e-14	24.0995
DDO	-0.448522	2.36707	-8.16049	2.66e-15	4.97e-14	24.0842
TOX4	-0.29528	3.39688	-8.16008	2.67e-15	4.98e-14	24.0813
ARHGEF1	0.469046	3.36936	8.15684	2.74e-15	5.09e-14	24.0581
TAS2R20	0.235674	0.429269	8.1567	2.74e-15	5.09e-14	24.0571
TRMT1L	-0.325829	2.97382	-8.15496	2.77e-15	5.15e-14	24.0446
NTN5	0.123157	0.204954	8.15301	2.81e-15	5.22e-14	24.0307
PHOSPHO2	-0.320094	1.36295	-8.15068	2.86e-15	5.31e-14	24.014
DDC	-1.21276	3.69604	-8.15044	2.87e-15	5.31e-14	24.0123
CNIH1	-0.37151	3.9396	-8.14923	2.89e-15	5.36e-14	24.0037
KIAA1161	-0.446077	2.01627	-8.14629	2.96e-15	5.47e-14	23.9827
SLC35A3	-0.336775	2.77163	-8.14294	3.03e-15	5.6e-14	23.9588
DLD	-0.43268	4.12705	-8.14102	3.07e-15	5.67e-14	23.945
C16orf93	0.170945	0.395056	8.13655	3.17e-15	5.85e-14	23.9131
MANEA	-0.450466	2.88578	-8.1345	3.22e-15	5.94e-14	23.8985
PYCARD	0.653154	3.03737	8.13397	3.23e-15	5.95e-14	23.8947
CLDN10	-0.802992	2.99883	-8.13381	3.24e-15	5.95e-14	23.8936
CAPZA2	-0.361467	4.32488	-8.13237	3.27e-15	6.01e-14	23.8833
CENPA	0.334901	0.616259	8.1307	3.31e-15	6.08e-14	23.8713
WWP1	-0.391248	3.63077	-8.12992	3.33e-15	6.11e-14	23.8658
GNB3	0.231908	0.253631	8.12759	3.39e-15	6.21e-14	23.8492
SNX4	-0.362731	4.10105	-8.12629	3.42e-15	6.26e-14	23.8399
PRSS36	0.193631	0.600251	8.12305	3.5e-15	6.4e-14	23.8168
ADAM11	0.167107	0.279282	8.12159	3.54e-15	6.47e-14	23.8064
IL27	0.12324	0.19372	8.12096	3.56e-15	6.49e-14	23.8019
MSH3	-0.320183	2.47422	-8.1205	3.57e-15	6.51e-14	23.7986
MBOAT7	0.31229	3.63012	8.11835	3.62e-15	6.6e-14	23.7833
SLC1A1	-0.74036	3.84159	-8.11777	3.64e-15	6.63e-14	23.7792
MYBPC3	0.0719992	0.0875663	8.11157	3.81e-15	6.93e-14	23.735
FBXL19	0.302211	2.22749	8.11073	3.83e-15	6.96e-14	23.729
CTNNB1	-0.417286	5.60348	-8.10892	3.88e-15	7.05e-14	23.7161
SGMS1	-0.355441	2.77248	-8.10755	3.92e-15	7.11e-14	23.7064
CAPRIN2	0.321211	1.65104	8.10638	3.95e-15	7.17e-14	23.698
TNFSF13	-0.506737	3.27378	-8.10385	4.03e-15	7.29e-14	23.68
HHAT	-0.331736	1.58102	-8.10378	4.03e-15	7.29e-14	23.6796
CLCN3	-0.382676	3.868	-8.10261	4.06e-15	7.34e-14	23.6712
RUNX1	0.556791	2.16889	8.1025	4.07e-15	7.34e-14	23.6704
SLC47A1	-1.18862	4.62112	-8.09795	4.21e-15	7.58e-14	23.6381
CNNM3	-0.342983	3.33473	-8.09671	4.24e-15	7.65e-14	23.6293
AP5Z1	0.330182	2.4335	8.09595	4.27e-15	7.68e-14	23.6239
RNF215	0.256852	1.54647	8.09555	4.28e-15	7.7e-14	23.621
LYSMD3	-0.395097	3.18747	-8.09467	4.31e-15	7.74e-14	23.6148
GPN3	-0.285428	3.07524	-8.09446	4.31e-15	7.74e-14	23.6132
MIPEP	-0.363263	2.92628	-8.09295	4.36e-15	7.82e-14	23.6025
EIF4E3	-0.331323	2.28286	-8.09272	4.37e-15	7.83e-14	23.6009
ACBD5	-0.385272	3.65964	-8.08935	4.48e-15	8.01e-14	23.5769
VAPB	-0.254968	3.04163	-8.08612	4.58e-15	8.2e-14	23.554
DAZAP2	-0.294429	5.81801	-8.08516	4.61e-15	8.25e-14	23.5472
PCGF5	-0.367526	3.59841	-8.08302	4.69e-15	8.37e-14	23.532
SHFM1	0.327126	2.6331	8.08145	4.74e-15	8.46e-14	23.5208
ANKRD10	0.441352	4.10806	8.08135	4.74e-15	8.46e-14	23.5201
UCP3	0.16567	0.416095	8.07888	4.83e-15	8.6e-14	23.5026
RAD23B	-0.278849	4.86886	-8.07873	4.84e-15	8.6e-14	23.5015
CIRH1A	-0.343271	3.44208	-8.07668	4.91e-15	8.72e-14	23.4869
FLAD1	0.255148	2.75824	8.07461	4.98e-15	8.85e-14	23.4722
ARPP19	-0.282509	4.75556	-8.07431	4.99e-15	8.86e-14	23.4701
HIBADH	-0.478878	5.33448	-8.07295	5.04e-15	8.94e-14	23.4605
RHPN1	0.543626	2.12728	8.07132	5.1e-15	9.04e-14	23.4489
RP4.583P15.15	0.151493	0.313218	8.07074	5.12e-15	9.07e-14	23.4448
G6PC	-0.958517	1.25811	-8.06962	5.17e-15	9.13e-14	23.4368
IL18RAP	0.275867	0.67015	8.06942	5.17e-15	9.14e-14	23.4354
CYP51A1	-0.285527	0.821409	-8.06796	5.23e-15	9.22e-14	23.4251
PIK3R4	-0.311423	2.85689	-8.0679	5.23e-15	9.22e-14	23.4246
RABL3	-0.310383	2.78065	-8.06621	5.3e-15	9.33e-14	23.4127
PRCP	-0.344759	3.78673	-8.06592	5.31e-15	9.34e-14	23.4106
TTC33	-0.367948	2.86589	-8.06431	5.37e-15	9.44e-14	23.3992
HSD17B12	-0.377894	3.3135	-8.0626	5.44e-15	9.55e-14	23.387
SYDE2	-0.267912	0.839078	-8.06229	5.45e-15	9.56e-14	23.3848
LUZP1	-0.362915	2.767	-8.05999	5.54e-15	9.72e-14	23.3685
CACNB3	0.355091	1.50912	8.05842	5.6e-15	9.82e-14	23.3574
STAG2	-0.380928	3.87228	-8.05643	5.68e-15	9.95e-14	23.3433
C1orf35	0.278436	1.90573	8.05581	5.71e-15	9.99e-14	23.3389
VSIG10L	0.245864	0.758697	8.05472	5.76e-15	1e-13	23.3312
TMBIM6	-0.332456	7.70964	-8.05471	5.76e-15	1e-13	23.3312
SETD8	0.252684	2.31745	8.05471	5.76e-15	1e-13	23.3312
CEBPZ	-0.350376	3.83631	-8.05384	5.79e-15	1.01e-13	23.325
B3GNT2	-0.349663	4.21747	-8.05194	5.87e-15	1.02e-13	23.3115
COL4A3BP	-0.338218	3.01685	-8.05181	5.88e-15	1.02e-13	23.3106
IL15RA	0.468593	2.53471	8.05137	5.9e-15	1.03e-13	23.3075
SMKR1	0.360695	0.639132	8.05101	5.91e-15	1.03e-13	23.3049
TANGO6	-0.256901	1.86725	-8.05051	5.93e-15	1.03e-13	23.3014
TMEM220	-0.423714	2.40465	-8.04963	5.97e-15	1.04e-13	23.2952
RNF41	-0.214317	3.05081	-8.04751	6.06e-15	1.05e-13	23.2801
CHEK2	0.296305	1.30723	8.04542	6.16e-15	1.07e-13	23.2654
ZMYND11	-0.356028	4.10658	-8.04522	6.17e-15	1.07e-13	23.2639
LAMTOR3	-0.276572	3.56008	-8.04517	6.17e-15	1.07e-13	23.2636
NDFIP2	-0.415335	3.89505	-8.04486	6.18e-15	1.07e-13	23.2614
BCL2L13	-0.274987	3.51583	-8.04343	6.25e-15	1.08e-13	23.2513
CCDC18	0.241438	0.645243	8.04308	6.26e-15	1.08e-13	23.2488
C6orf141	0.385944	0.39357	8.04271	6.28e-15	1.08e-13	23.2462
KNTC1	0.316005	1.27807	8.03736	6.53e-15	1.12e-13	23.2084
ARPC1B	0.485107	4.90044	8.03443	6.67e-15	1.15e-13	23.1876
SARAF	-0.398794	7.24911	-8.03433	6.67e-15	1.15e-13	23.1869
SKP1	-0.288005	4.43054	-8.03409	6.68e-15	1.15e-13	23.1852
KIF1B	-0.311608	2.40099	-8.03301	6.73e-15	1.15e-13	23.1776
SKAP2	-0.428664	4.1033	-8.03169	6.8e-15	1.16e-13	23.1683
CCDC40	0.300584	0.967954	8.03166	6.8e-15	1.16e-13	23.1681
RAPGEF2	-0.4314	2.86119	-8.03108	6.83e-15	1.17e-13	23.1639
P2RX5	0.188523	0.225868	8.02758	7e-15	1.2e-13	23.1392
TAF1C	0.454206	2.86926	8.02618	7.08e-15	1.21e-13	23.1293
C4orf19	-0.513451	1.97525	-8.02516	7.13e-15	1.21e-13	23.1221
LRRC8A	-0.405779	4.09235	-8.02515	7.13e-15	1.21e-13	23.1221
TSTA3	0.35754	3.38214	8.02478	7.15e-15	1.22e-13	23.1195
AGL	-0.378736	2.3848	-8.0246	7.16e-15	1.22e-13	23.1182
ALAD	-0.369793	3.58804	-8.02405	7.19e-15	1.22e-13	23.1143
LAGE3	0.422963	3.12961	8.0235	7.21e-15	1.22e-13	23.1104
SMG8	-0.344812	2.49757	-8.02283	7.25e-15	1.23e-13	23.1057
MRFAP1	-0.250486	6.67164	-8.02233	7.28e-15	1.23e-13	23.1022
PRKAR1A	-0.358392	5.4576	-8.01764	7.53e-15	1.27e-13	23.069
CDC40	-0.334232	2.23418	-8.01729	7.54e-15	1.28e-13	23.0666
FASTKD2	-0.275698	2.60303	-8.01666	7.58e-15	1.28e-13	23.0621
RYR2	0.247839	0.241994	8.01557	7.64e-15	1.29e-13	23.0544
PRR33	0.381651	0.53334	8.01549	7.64e-15	1.29e-13	23.0539
CABLES2	0.217599	1.37336	8.01297	7.78e-15	1.31e-13	23.0361
VMAC	0.243324	1.36632	8.01024	7.94e-15	1.34e-13	23.0168
CD59	-0.371628	6.6797	-8.00975	7.97e-15	1.34e-13	23.0134
WDFY3	-0.398785	2.86027	-8.00346	8.34e-15	1.4e-13	22.969
GNL3	0.289938	3.40898	8.00186	8.43e-15	1.42e-13	22.9578
SCGB3A2	0.47299	0.522948	8.00107	8.48e-15	1.42e-13	22.9522
PPM1M	0.325977	2.94504	7.99552	8.83e-15	1.48e-13	22.9131
BID	0.303647	2.66637	7.99524	8.85e-15	1.48e-13	22.9111
RHOA	-0.283436	7.30265	-7.99335	8.97e-15	1.5e-13	22.8978
TSC22D1	-0.429837	5.50391	-7.99305	8.99e-15	1.5e-13	22.8957
SP140L	0.298275	2.05792	7.99111	9.11e-15	1.52e-13	22.882
AGPS	-0.380963	3.31426	-7.9907	9.14e-15	1.53e-13	22.8791
DCST1	0.119351	0.128104	7.9907	9.14e-15	1.53e-13	22.8791
DDX26B	0.382424	1.4078	7.98964	9.21e-15	1.54e-13	22.8717
BTD	-0.306389	2.75243	-7.98945	9.22e-15	1.54e-13	22.8703
THRA	-0.383533	3.4898	-7.9876	9.35e-15	1.56e-13	22.8573
LTB4R2	0.301092	0.76997	7.98587	9.46e-15	1.57e-13	22.8451
RNF141	-0.32929	2.83846	-7.98463	9.55e-15	1.59e-13	22.8364
NNT	-0.594049	3.48822	-7.98413	9.58e-15	1.59e-13	22.8329
FAM168B	-0.362067	4.56496	-7.98198	9.73e-15	1.61e-13	22.8178
SAPCD1	0.359338	0.57232	7.97841	9.99e-15	1.66e-13	22.7927
AASDHPPT	-0.279643	3.13201	-7.97519	1.02e-14	1.69e-13	22.77
ATF5	0.433437	3.83454	7.97466	1.03e-14	1.7e-13	22.7663
CDRT4	0.147264	0.263964	7.97371	1.03e-14	1.71e-13	22.7596
PDZK1	-0.933199	4.9627	-7.97258	1.04e-14	1.72e-13	22.7517
CDC23	-0.244087	3.19238	-7.97228	1.04e-14	1.72e-13	22.7496
DHDH	-0.851164	1.86188	-7.97211	1.04e-14	1.72e-13	22.7484
KLF10	-0.642771	4.96231	-7.96982	1.06e-14	1.75e-13	22.7323
KLHL7	-0.246863	2.29397	-7.96943	1.07e-14	1.75e-13	22.7295
CTDSPL	-0.443407	3.48117	-7.96908	1.07e-14	1.76e-13	22.7271
MLLT11	0.409503	1.25209	7.96821	1.07e-14	1.77e-13	22.721
PTCD1	0.158792	0.960781	7.96666	1.09e-14	1.78e-13	22.7101
RORC	-0.55231	3.25715	-7.96619	1.09e-14	1.79e-13	22.7068
TMEM249	0.0668409	0.0645433	7.96325	1.11e-14	1.83e-13	22.6861
NME4	0.481444	4.2914	7.96048	1.14e-14	1.86e-13	22.6667
LSMEM1	0.341108	0.807316	7.95818	1.15e-14	1.89e-13	22.6506
HES7	0.0991695	0.106847	7.95811	1.16e-14	1.89e-13	22.6501
RNF121	-0.258397	3.35089	-7.95637	1.17e-14	1.91e-13	22.6379
ZFAT	-0.355613	1.68222	-7.95532	1.18e-14	1.92e-13	22.6305
TSPAN32	0.272218	0.641225	7.95531	1.18e-14	1.92e-13	22.6304
NAA30	-0.312703	2.18516	-7.9553	1.18e-14	1.92e-13	22.6303
TREML1	0.246921	0.499462	7.95308	1.2e-14	1.95e-13	22.6148
KIAA1671	-0.398605	2.88377	-7.95169	1.21e-14	1.97e-13	22.605
DHX9	-0.331245	4.7521	-7.95104	1.22e-14	1.98e-13	22.6005
SALL1	-0.613056	3.6426	-7.95023	1.22e-14	1.99e-13	22.5948
CA4	-0.878485	1.82012	-7.94994	1.23e-14	1.99e-13	22.5927
STARD8	-0.497188	3.07853	-7.94861	1.24e-14	2.01e-13	22.5834
PREPL	-0.362786	3.53858	-7.94687	1.25e-14	2.03e-13	22.5713
CYB5D2	-0.338747	3.78367	-7.94544	1.27e-14	2.05e-13	22.5612
SAMD5	-0.445781	1.75244	-7.9438	1.28e-14	2.07e-13	22.5497
BOP1	0.371259	3.05882	7.94211	1.3e-14	2.1e-13	22.5378
MSANTD4	-0.259996	2.21239	-7.94194	1.3e-14	2.1e-13	22.5367
RP9	0.247352	2.13366	7.9417	1.3e-14	2.1e-13	22.535
KLHDC2	-0.3482	3.01741	-7.9413	1.3e-14	2.1e-13	22.5322
PSORS1C2	0.265199	0.418955	7.94113	1.31e-14	2.1e-13	22.531
AC019206.1	0.329393	0.548741	7.9404	1.31e-14	2.11e-13	22.5259
ASTN2	-0.40593	1.38715	-7.94004	1.32e-14	2.12e-13	22.5234
CNTNAP1	0.425581	1.57119	7.93748	1.34e-14	2.15e-13	22.5054
PODXL	-0.772066	5.32684	-7.93624	1.35e-14	2.17e-13	22.4968
MARS	0.278367	3.24306	7.93561	1.36e-14	2.18e-13	22.4924
HAUS8	0.15893	0.801152	7.93438	1.37e-14	2.2e-13	22.4837
EGFL8	0.359877	0.727339	7.93422	1.37e-14	2.2e-13	22.4826
TEN1.CDK3	0.227723	0.494927	7.93252	1.39e-14	2.22e-13	22.4707
X2.Mar.1	-0.482599	4.10567	-7.93251	1.39e-14	2.22e-13	22.4706
SKIV2L2	-0.304031	3.41704	-7.93064	1.41e-14	2.25e-13	22.4575
CARD11	0.661445	1.89162	7.92945	1.42e-14	2.27e-13	22.4492
ITIH4	0.199813	0.193743	7.92932	1.42e-14	2.27e-13	22.4483
PAQR6	0.514469	1.07746	7.92922	1.42e-14	2.27e-13	22.4476
ASNSD1	-0.285309	3.96424	-7.92774	1.44e-14	2.29e-13	22.4373
NLRP1	0.431432	1.72703	7.92622	1.45e-14	2.31e-13	22.4266
IFT20	0.220476	2.43896	7.92436	1.47e-14	2.34e-13	22.4136
CDKL2	-0.428552	1.29069	-7.9237	1.48e-14	2.35e-13	22.409
IQSEC3	-0.714401	1.09712	-7.92347	1.48e-14	2.35e-13	22.4074
SYNJ2BP	-0.421795	2.96625	-7.92287	1.49e-14	2.36e-13	22.4032
ECI2	-0.362063	3.92811	-7.9221	1.5e-14	2.37e-13	22.3978
YIPF6	-0.242831	3.19645	-7.91769	1.54e-14	2.45e-13	22.367
NPIPB3	0.24265	0.48779	7.9127	1.6e-14	2.53e-13	22.3321
VENTX	0.291484	0.661454	7.9116	1.61e-14	2.55e-13	22.3244
JKAMP	-0.273893	3.37305	-7.91086	1.62e-14	2.56e-13	22.3192
ZNF707	0.192265	1.10587	7.90833	1.65e-14	2.61e-13	22.3016
HMGCS2	-1.4476	2.70768	-7.9083	1.65e-14	2.61e-13	22.3014
SEC62	-0.293382	4.80041	-7.90561	1.68e-14	2.65e-13	22.2826
TICRR	0.173565	0.285732	7.90036	1.75e-14	2.75e-13	22.2459
CCNE1	0.291104	0.706189	7.90035	1.75e-14	2.75e-13	22.2459
PANX2	0.460946	0.479643	7.89916	1.76e-14	2.77e-13	22.2376
PRKD1	-0.42989	2.31695	-7.89681	1.79e-14	2.82e-13	22.2212
TIA1	0.452871	3.25942	7.89518	1.81e-14	2.85e-13	22.2098
DIAPH1	-0.376595	5.15726	-7.89498	1.82e-14	2.85e-13	22.2084
TRMT5	-0.249117	1.96657	-7.89373	1.83e-14	2.87e-13	22.1997
AQR	-0.241452	2.30304	-7.8934	1.84e-14	2.88e-13	22.1974
AC105009.1	0.616294	0.942132	7.89077	1.87e-14	2.93e-13	22.1791
CALM1	-0.325729	5.80883	-7.89034	1.88e-14	2.94e-13	22.1761
OTUD1	-0.36766	3.46673	-7.89024	1.88e-14	2.94e-13	22.1754
CUBN	-1.1784	4.28615	-7.8889	1.9e-14	2.96e-13	22.166
TBC1D19	-0.294187	1.96484	-7.88845	1.9e-14	2.97e-13	22.1629
ZCCHC18	0.103646	0.234349	7.88662	1.93e-14	3.01e-13	22.1502
ARHGAP33	0.538573	1.51457	7.88423	1.96e-14	3.05e-13	22.1334
SNX12	-0.250248	4.49685	-7.88361	1.97e-14	3.07e-13	22.1292
DPP9	0.427768	3.39174	7.88325	1.97e-14	3.07e-13	22.1266
TBC1D15	-0.274683	3.01262	-7.88261	1.98e-14	3.08e-13	22.1222
NCKAP5	-0.253981	0.750948	-7.88209	1.99e-14	3.09e-13	22.1186
SRBD1	-0.251931	2.25067	-7.87919	2.03e-14	3.15e-13	22.0984
DGUOK	0.266351	4.38611	7.87777	2.05e-14	3.18e-13	22.0884
CHDH	-0.60445	2.7629	-7.87642	2.07e-14	3.21e-13	22.079
NKIRAS1	-0.29447	1.70408	-7.87502	2.09e-14	3.24e-13	22.0693
ZSWIM5	-0.453778	1.76923	-7.87501	2.09e-14	3.24e-13	22.0692
CNN3	-0.355259	6.65725	-7.87355	2.12e-14	3.27e-13	22.0591
STX7	-0.29657	2.84871	-7.87332	2.12e-14	3.27e-13	22.0575
GDPD5	0.306415	1.12567	7.87271	2.13e-14	3.28e-13	22.0533
DMPK	0.434923	2.30001	7.87171	2.14e-14	3.31e-13	22.0463
UBXN11	0.54153	2.80302	7.87027	2.17e-14	3.34e-13	22.0363
TMEM27	-1.26489	5.72261	-7.87006	2.17e-14	3.34e-13	22.0348
ERICH6B	0.0775639	0.139916	7.86989	2.17e-14	3.34e-13	22.0336
STX12	-0.283061	4.29948	-7.86861	2.19e-14	3.37e-13	22.0247
LNX2	-0.365512	2.52284	-7.86856	2.19e-14	3.37e-13	22.0244
LANCL2	-0.217836	2.57458	-7.8685	2.19e-14	3.37e-13	22.024
NUP85	0.296345	2.59265	7.86768	2.21e-14	3.38e-13	22.0183
ZP1	0.327333	0.276264	7.86748	2.21e-14	3.39e-13	22.0168
COX11	-0.270515	3.03833	-7.86637	2.23e-14	3.41e-13	22.0091
RARRES1	0.904761	2.08074	7.86494	2.25e-14	3.44e-13	21.9992
UBE2D3	-0.242461	4.80363	-7.8636	2.27e-14	3.47e-13	21.9899
RARB	-0.46678	2.47813	-7.86307	2.28e-14	3.48e-13	21.9862
C12orf45	0.280439	2.36664	7.86254	2.29e-14	3.49e-13	21.9825
ARHGEF37	-0.563483	3.02244	-7.86241	2.29e-14	3.49e-13	21.9816
RALB	-0.358641	5.30086	-7.86069	2.32e-14	3.53e-13	21.9696
CCDC42	0.063871	0.101675	7.8603	2.32e-14	3.54e-13	21.9669
SLC25A23	-0.396257	4.42921	-7.8588	2.35e-14	3.58e-13	21.9565
POLE	0.229105	1.25325	7.85875	2.35e-14	3.58e-13	21.9561
KCNJ14	0.193233	0.463771	7.85598	2.4e-14	3.64e-13	21.937
PKLR	-0.973737	2.38893	-7.85555	2.4e-14	3.65e-13	21.9339
TIAF1	0.245677	0.62616	7.85505	2.41e-14	3.66e-13	21.9305
DDB1	-0.261571	4.19956	-7.85434	2.43e-14	3.68e-13	21.9255
ANKRD40	-0.297654	3.69874	-7.85348	2.44e-14	3.7e-13	21.9196
DNMT3B	0.298109	0.944536	7.85278	2.45e-14	3.71e-13	21.9147
KLRK1	0.252061	0.348678	7.85174	2.47e-14	3.74e-13	21.9075
ZC3H12C	-0.312662	1.60635	-7.84996	2.5e-14	3.78e-13	21.8951
GRAMD1A	0.383416	3.57924	7.84973	2.51e-14	3.79e-13	21.8935
C6orf211	-0.397358	3.62114	-7.84815	2.53e-14	3.83e-13	21.8825
MX2	0.295771	1.05831	7.84531	2.59e-14	3.9e-13	21.8628
ADAM12	0.612862	1.03161	7.84376	2.61e-14	3.94e-13	21.8521
LPIN3	0.626918	3.1491	7.84244	2.64e-14	3.97e-13	21.8429
MADCAM1	0.132527	0.214801	7.84086	2.67e-14	4.02e-13	21.832
BEST4	0.538489	0.856857	7.83576	2.77e-14	4.16e-13	21.7966
FAXDC2	-0.563259	2.58292	-7.83521	2.78e-14	4.17e-13	21.7928
RFC4	0.286523	2.09669	7.83413	2.8e-14	4.2e-13	21.7853
DUS1L	0.325766	3.27511	7.83164	2.85e-14	4.27e-13	21.768
ZNF134	-0.305124	2.26639	-7.83073	2.87e-14	4.3e-13	21.7617
KRTCAP2	0.361265	2.37111	7.83029	2.88e-14	4.31e-13	21.7587
ACOX1	-0.296651	3.23251	-7.82823	2.92e-14	4.37e-13	21.7444
WDR45	0.261648	3.44825	7.82609	2.96e-14	4.43e-13	21.7295
AC110615.1	0.039911	0.0634026	7.82529	2.98e-14	4.45e-13	21.724
GLYATL1	-0.957171	3.1065	-7.82521	2.98e-14	4.45e-13	21.7235
ATAT1	0.307943	1.60547	7.82455	3e-14	4.47e-13	21.7189
ZNF683	0.45221	0.91281	7.82339	3.02e-14	4.51e-13	21.7108
TARBP1	0.345449	2.11431	7.82258	3.04e-14	4.53e-13	21.7053
GHRL	0.189531	0.42826	7.81905	3.12e-14	4.64e-13	21.6808
IGDCC4	0.513591	0.636008	7.81844	3.13e-14	4.66e-13	21.6766
TBC1D3L	0.191122	0.274966	7.8142	3.22e-14	4.79e-13	21.6473
TNNT1	0.626673	0.484955	7.81335	3.24e-14	4.82e-13	21.6414
TSACC	0.127643	0.222316	7.81278	3.26e-14	4.83e-13	21.6374
RUNX2	0.358669	1.1148	7.8127	3.26e-14	4.83e-13	21.6369
FAM134A	-0.290827	4.98106	-7.81088	3.3e-14	4.89e-13	21.6243
RCN3	0.655837	3.32829	7.8096	3.33e-14	4.93e-13	21.6154
BBS7	-0.253249	2.04685	-7.80732	3.39e-14	5.01e-13	21.5997
CCER2	0.299148	0.445897	7.8061	3.42e-14	5.05e-13	21.5912
SEMA7A	0.406906	1.32255	7.80505	3.44e-14	5.08e-13	21.584
C17orf67	0.178798	0.570552	7.80424	3.46e-14	5.11e-13	21.5784
TFAM	-0.298357	2.89514	-7.80357	3.48e-14	5.13e-13	21.5737
VANGL1	-0.315987	2.25865	-7.80335	3.48e-14	5.13e-13	21.5722
GMIP	0.43784	2.53436	7.80315	3.49e-14	5.14e-13	21.5708
SH3BP1	0.367296	1.47527	7.80224	3.51e-14	5.17e-13	21.5646
PLXNA1	0.393657	2.49647	7.80157	3.53e-14	5.19e-13	21.5599
CDK5RAP1	0.208882	2.34416	7.80112	3.54e-14	5.2e-13	21.5568
PEG10	-0.802774	2.59416	-7.80049	3.55e-14	5.22e-13	21.5525
ZBTB4	-0.317746	4.43988	-7.79968	3.57e-14	5.25e-13	21.5469
NUBPL	-0.239115	1.41842	-7.79946	3.58e-14	5.25e-13	21.5454
CEACAM4	0.272258	0.522006	7.79911	3.59e-14	5.26e-13	21.543
ZNF7	0.197535	1.41705	7.7977	3.62e-14	5.31e-13	21.5332
PRRT2	0.432425	0.962434	7.79746	3.63e-14	5.31e-13	21.5315
ALG3	0.349147	3.18892	7.79705	3.64e-14	5.32e-13	21.5287
PPM1N	0.205791	0.433712	7.79608	3.67e-14	5.36e-13	21.522
FAM120A	-0.298471	4.75114	-7.79385	3.72e-14	5.44e-13	21.5066
L3MBTL1	0.267945	0.700317	7.79368	3.73e-14	5.44e-13	21.5054
NUMB	-0.331242	3.35145	-7.79305	3.75e-14	5.46e-13	21.5011
CDKN2AIP	-0.299917	2.99915	-7.79268	3.75e-14	5.47e-13	21.4986
CALML6	0.0807796	0.0942423	7.79258	3.76e-14	5.47e-13	21.4978
ASH2L	-0.240365	3.08617	-7.78949	3.84e-14	5.59e-13	21.4765
OSBPL8	-0.404053	3.36307	-7.78864	3.86e-14	5.62e-13	21.4706
PLEKHO1	0.52213	2.94027	7.78824	3.87e-14	5.63e-13	21.4679
LCAT	0.594964	2.25223	7.7856	3.95e-14	5.73e-13	21.4496
MITD1	0.304235	2.24489	7.78464	3.97e-14	5.76e-13	21.443
ATP6AP1L	0.238976	0.819056	7.78462	3.97e-14	5.76e-13	21.4429
CLIC4	-0.576858	6.8379	-7.78415	3.99e-14	5.78e-13	21.4397
GLG1	-0.267693	4.42088	-7.78401	3.99e-14	5.78e-13	21.4387
EHBP1	-0.436598	3.06784	-7.77891	4.14e-14	5.99e-13	21.4036
TINAG	-1.00827	3.34115	-7.77853	4.15e-14	6e-13	21.4009
BCKDHA	-0.293596	1.63507	-7.77568	4.23e-14	6.11e-13	21.3813
ARHGEF28	-0.397872	2.56104	-7.77341	4.3e-14	6.2e-13	21.3656
QTRT1	0.498487	3.51126	7.7734	4.3e-14	6.2e-13	21.3656
VAV3	-0.553987	3.41488	-7.77265	4.33e-14	6.23e-13	21.3604
GGN	0.119908	0.300051	7.77166	4.36e-14	6.27e-13	21.3536
IGFBP1	1.34495	1.53796	7.77059	4.39e-14	6.31e-13	21.3462
IMPACT	-0.301797	3.10852	-7.76906	4.44e-14	6.38e-13	21.3357
FAM90A1	0.259559	0.51083	7.76894	4.44e-14	6.38e-13	21.3349
DCTN6	-0.32045	4.06225	-7.76877	4.45e-14	6.38e-13	21.3337
AFTPH	-0.336511	3.35182	-7.76859	4.45e-14	6.39e-13	21.3324
PARS2	-0.271918	1.8464	-7.76834	4.46e-14	6.39e-13	21.3307
PRSS50	0.177696	0.236732	7.76819	4.46e-14	6.39e-13	21.3297
SLC25A22	0.312074	2.03604	7.76764	4.48e-14	6.41e-13	21.3259
EDAR	-0.229706	0.287189	-7.76598	4.53e-14	6.49e-13	21.3144
MORF4L1	-0.261719	5.04403	-7.7644	4.58e-14	6.55e-13	21.3036
NKTR	0.462914	2.02556	7.76432	4.59e-14	6.55e-13	21.303
AGTR1	-0.798072	1.90486	-7.76411	4.59e-14	6.56e-13	21.3016
SH3BP4	-0.492646	3.49077	-7.76382	4.6e-14	6.57e-13	21.2996
ZFP1	-0.241656	2.09074	-7.75937	4.75e-14	6.77e-13	21.2689
KIDINS220	-0.360924	3.24339	-7.75934	4.75e-14	6.77e-13	21.2687
PCDHGC5	0.109611	0.183032	7.75926	4.75e-14	6.77e-13	21.2682
FBP1	-0.888371	4.33069	-7.75855	4.78e-14	6.79e-13	21.2633
NOD2	0.34132	0.798186	7.75734	4.82e-14	6.85e-13	21.255
DYRK4	0.192413	1.68965	7.75612	4.86e-14	6.9e-13	21.2466
SEMA3G	-0.74265	2.53565	-7.75544	4.88e-14	6.93e-13	21.2419
GALNT11	-0.50842	4.03693	-7.75474	4.91e-14	6.96e-13	21.2371
CYP4A11	-1.47852	2.89372	-7.75424	4.92e-14	6.98e-13	21.2337
FUT6	-0.795979	2.0579	-7.75419	4.93e-14	6.98e-13	21.2333
TMEM79	0.224016	1.48105	7.75399	4.93e-14	6.98e-13	21.2319
NFE2L3	0.555271	3.07719	7.7451	5.25e-14	7.43e-13	21.1708
SLC22A24	-0.321003	0.438736	-7.74337	5.32e-14	7.51e-13	21.159
TSN	-0.254727	4.1751	-7.74312	5.33e-14	7.52e-13	21.1572
SMIM23	0.113944	0.101245	7.74098	5.41e-14	7.63e-13	21.1426
API5	-0.275665	4.23818	-7.74019	5.44e-14	7.67e-13	21.1371
GTPBP2	0.358292	3.38043	7.73993	5.45e-14	7.67e-13	21.1353
CPA5	0.0583558	0.0593202	7.73954	5.46e-14	7.69e-13	21.1326
PGRMC1	-0.412235	7.05228	-7.73606	5.6e-14	7.87e-13	21.1087
CCDC78	0.337509	0.457223	7.72994	5.84e-14	8.22e-13	21.0667
FZD5	-0.518575	2.5338	-7.72752	5.94e-14	8.35e-13	21.0501
SLC31A1	-0.394325	3.16195	-7.72504	6.05e-14	8.49e-13	21.0331
MUTYH	0.276995	1.66822	7.72442	6.07e-14	8.52e-13	21.0289
WNT1	0.0629235	0.0823182	7.72332	6.12e-14	8.58e-13	21.0214
CC2D2A	-0.363731	2.26443	-7.72262	6.15e-14	8.62e-13	21.0165
SEC24B	-0.304243	3.501	-7.72192	6.18e-14	8.65e-13	21.0117
ARL2BP	-0.379121	2.57202	-7.72131	6.21e-14	8.68e-13	21.0076
NUDT1	0.354027	2.28923	7.72074	6.23e-14	8.71e-13	21.0037
IL2	0.0628021	0.0797028	7.71962	6.28e-14	8.78e-13	20.996
TRAIP	0.17757	0.617612	7.71944	6.29e-14	8.78e-13	20.9947
SATB2	-0.376873	1.45674	-7.71427	6.52e-14	9.1e-13	20.9593
ACVR2A	-0.260588	1.72209	-7.71277	6.59e-14	9.19e-13	20.9491
DIRAS2	-0.773773	2.51217	-7.71201	6.63e-14	9.23e-13	20.9439
ZNF770	-0.513871	2.79503	-7.7113	6.66e-14	9.27e-13	20.939
ZDHHC9	-0.337259	4.18286	-7.70954	6.74e-14	9.38e-13	20.927
LACE1	-0.174341	0.867989	-7.70453	6.98e-14	9.71e-13	20.8927
MRPL53	0.291318	1.62052	7.70304	7.06e-14	9.8e-13	20.8825
ATP11A	-0.707703	4.17749	-7.70113	7.15e-14	9.93e-13	20.8694
RNASE2	0.508533	1.26251	7.70082	7.17e-14	9.94e-13	20.8673
TGFBR3	-0.483473	2.60325	-7.70057	7.18e-14	9.95e-13	20.8656
SLC35A5	-0.314068	3.18845	-7.70032	7.19e-14	9.96e-13	20.8639
SMARCA2	-0.406866	3.94289	-7.69739	7.34e-14	1.02e-12	20.8438
RASEF	-0.433691	2.01164	-7.69616	7.4e-14	1.02e-12	20.8354
RAG1	-0.202771	0.620748	-7.69604	7.41e-14	1.02e-12	20.8346
ROM1	0.300941	1.30231	7.69591	7.42e-14	1.02e-12	20.8337
FAM101A	0.597455	0.704977	7.69549	7.44e-14	1.03e-12	20.8308
TXNDC16	-0.389192	2.08403	-7.69133	7.66e-14	1.06e-12	20.8024
MTSS1	-0.455707	3.26831	-7.69054	7.7e-14	1.06e-12	20.797
SLC5A6	0.287722	2.23993	7.69013	7.72e-14	1.06e-12	20.7942
HAUS7	0.494125	1.14116	7.68843	7.82e-14	1.08e-12	20.7826
TMEM81	0.229656	1.48546	7.68815	7.83e-14	1.08e-12	20.7807
EIF4A1	0.486547	1.33871	7.68719	7.88e-14	1.08e-12	20.7742
ACHE	0.499579	1.00684	7.686	7.95e-14	1.09e-12	20.766
TRA2A	0.305945	4.07777	7.68409	8.06e-14	1.11e-12	20.753
IPO11	-0.319768	2.44119	-7.6816	8.2e-14	1.12e-12	20.736
USP38	-0.31552	2.51462	-7.68092	8.24e-14	1.13e-12	20.7313
TRAF6	-0.283588	2.21088	-7.68063	8.25e-14	1.13e-12	20.7293
PLAC8L1	0.276382	0.558897	7.6798	8.3e-14	1.14e-12	20.7237
KLK14	0.167575	0.216763	7.67957	8.32e-14	1.14e-12	20.7221
SLAMF1	0.28622	0.67813	7.67765	8.43e-14	1.15e-12	20.709
TGFBI	1.45463	5.93452	7.6767	8.48e-14	1.16e-12	20.7026
PDGFRL	0.569888	1.06481	7.67596	8.53e-14	1.16e-12	20.6975
TMEM180	0.242754	1.22145	7.67522	8.57e-14	1.17e-12	20.6924
AC114494.1	0.283704	0.533643	7.6738	8.66e-14	1.18e-12	20.6828
PRMT5	-0.413893	3.67015	-7.67155	8.8e-14	1.2e-12	20.6674
SLX1B	0.0271294	0.0276503	7.67018	8.88e-14	1.21e-12	20.6581
BBX	-0.384222	2.86999	-7.66946	8.92e-14	1.21e-12	20.6532
EXOC8	-0.287735	2.33075	-7.66377	9.29e-14	1.26e-12	20.6143
ACSS3	-0.52915	1.9659	-7.66361	9.3e-14	1.26e-12	20.6133
ZNF706	0.198232	2.86404	7.66109	9.46e-14	1.28e-12	20.5961
RP11.514O12.4	0.193228	0.444601	7.65935	9.58e-14	1.3e-12	20.5843
OTOF	0.0468706	0.0661347	7.65817	9.66e-14	1.31e-12	20.5762
PTAR1	-0.398015	2.68407	-7.65795	9.67e-14	1.31e-12	20.5747
ANKRD13B	0.34641	1.1493	7.65714	9.73e-14	1.32e-12	20.5692
NCOA7	-0.546254	3.26722	-7.65707	9.73e-14	1.32e-12	20.5687
NTN4	-0.771359	4.64848	-7.65678	9.75e-14	1.32e-12	20.5667
EIF5	-0.332672	4.188	-7.6537	9.96e-14	1.35e-12	20.5458
DESI1	0.24714	3.28793	7.65143	1.01e-13	1.37e-12	20.5304
ZBTB17	0.291337	2.55283	7.64984	1.02e-13	1.38e-12	20.5195
SNRPA	0.316217	4.18056	7.64654	1.05e-13	1.41e-12	20.4971
ANXA7	-0.270946	5.58143	-7.64568	1.05e-13	1.42e-12	20.4912
DNAL1	-0.249054	1.85729	-7.64277	1.08e-13	1.45e-12	20.4715
GHITM	-0.371573	6.3709	-7.64251	1.08e-13	1.45e-12	20.4697
GAB1	-0.331826	2.1079	-7.64016	1.09e-13	1.47e-12	20.4537
USP8	-0.241482	1.93197	-7.64008	1.1e-13	1.47e-12	20.4531
NUF2	0.301565	0.671708	7.63848	1.11e-13	1.49e-12	20.4423
PCED1A	0.423326	4.20811	7.63669	1.12e-13	1.5e-12	20.4301
ABCB9	0.17441	0.485377	7.63663	1.12e-13	1.5e-12	20.4297
ANKRD46	-0.313796	2.47838	-7.63333	1.15e-13	1.54e-12	20.4073
ITM2B	-0.398101	7.22527	-7.63095	1.17e-13	1.56e-12	20.3911
KCNN3	-0.48093	1.6642	-7.62823	1.19e-13	1.59e-12	20.3727
HCST	0.662983	3.00397	7.62698	1.2e-13	1.6e-12	20.3642
SLCO5A1	0.0626707	0.0908323	7.6264	1.2e-13	1.61e-12	20.3602
ZNF444	0.252201	2.0308	7.62541	1.21e-13	1.62e-12	20.3535
SORBS2	-0.457072	2.60114	-7.62475	1.22e-13	1.63e-12	20.349
NAGPA	0.219698	1.94113	7.62455	1.22e-13	1.63e-12	20.3477
SNX9	-0.2902	4.18077	-7.62395	1.23e-13	1.63e-12	20.3436
PPT2.EGFL8	0.118692	0.291597	7.62298	1.23e-13	1.64e-12	20.337
ENTPD6	0.32165	3.54779	7.62275	1.24e-13	1.64e-12	20.3355
VPS37D	-0.46267	2.49812	-7.61708	1.29e-13	1.71e-12	20.297
ZNF775	0.306972	1.40299	7.617	1.29e-13	1.71e-12	20.2965
STK32C	0.295919	1.66649	7.61643	1.29e-13	1.72e-12	20.2926
ADAMTSL4	0.544716	1.78374	7.61487	1.31e-13	1.73e-12	20.282
C2orf82	0.329149	0.629608	7.6147	1.31e-13	1.73e-12	20.2808
AGPAT3	-0.369044	3.69655	-7.61333	1.32e-13	1.75e-12	20.2716
C9orf64	-0.342814	3.32823	-7.61318	1.32e-13	1.75e-12	20.2706
SECISBP2L	-0.35998	3.39926	-7.60923	1.36e-13	1.8e-12	20.2438
CNTD1	0.182042	0.412906	7.60782	1.37e-13	1.81e-12	20.2343
ASGR1	0.26324	0.485167	7.60776	1.37e-13	1.81e-12	20.2338
CATSPERB	0.101063	0.141598	7.60703	1.38e-13	1.82e-12	20.2289
ARHGEF9	-0.27506	2.30409	-7.60473	1.4e-13	1.85e-12	20.2133
HADH	-0.426966	4.02069	-7.60149	1.43e-13	1.89e-12	20.1913
PSRC1	0.269122	1.14763	7.60094	1.44e-13	1.9e-12	20.1877
CX3CL1	-0.578702	5.10359	-7.60079	1.44e-13	1.9e-12	20.1866
C5orf58	0.145495	0.217818	7.5998	1.45e-13	1.91e-12	20.18
RASAL3	0.506425	2.0702	7.59714	1.48e-13	1.94e-12	20.162
TBC1D13	-0.306597	3.74583	-7.59496	1.5e-13	1.97e-12	20.1472
ANKZF1	0.511647	2.95181	7.59359	1.51e-13	1.99e-12	20.1379
H2AFX	0.436756	3.38199	7.59336	1.52e-13	1.99e-12	20.1364
STX17	-0.359962	2.11308	-7.59236	1.53e-13	2e-12	20.1296
LEF1	0.602998	1.54403	7.58918	1.56e-13	2.05e-12	20.1081
MYO1G	0.450865	1.42676	7.58876	1.56e-13	2.05e-12	20.1053
FARS2	-0.221945	3.00919	-7.58828	1.57e-13	2.06e-12	20.102
C8G	0.445916	0.750139	7.58748	1.58e-13	2.07e-12	20.0966
LTA	0.279322	0.550684	7.58509	1.6e-13	2.1e-12	20.0805
CLN5	-0.302402	2.71786	-7.58463	1.61e-13	2.1e-12	20.0773
KIAA1147	-0.528945	3.61584	-7.58303	1.63e-13	2.13e-12	20.0666
CCDC28B	0.357298	1.46198	7.57978	1.66e-13	2.17e-12	20.0446
GTSE1	0.309794	0.771633	7.57932	1.67e-13	2.18e-12	20.0415
KIAA1191	-0.332419	5.76066	-7.57918	1.67e-13	2.18e-12	20.0405
ALDH5A1	-0.447713	2.72505	-7.57574	1.71e-13	2.23e-12	20.0173
DCAF10	-0.258795	2.51298	-7.57544	1.72e-13	2.23e-12	20.0153
HNMT	-0.43968	4.24693	-7.5744	1.73e-13	2.25e-12	20.0083
EFCAB14	-0.338392	4.88378	-7.57362	1.74e-13	2.26e-12	20.003
AMOTL1	-0.45414	2.80252	-7.57306	1.74e-13	2.27e-12	19.9992
SLC35F5	-0.382229	3.38473	-7.57136	1.76e-13	2.29e-12	19.9877
CYP21A2	0.343605	0.595922	7.56933	1.79e-13	2.32e-12	19.974
AL589743.1	0.132509	0.154009	7.5661	1.83e-13	2.37e-12	19.9522
NCF4	0.550539	2.69391	7.56596	1.83e-13	2.37e-12	19.9513
CCDC28A	-0.300904	4.47243	-7.56497	1.84e-13	2.39e-12	19.9446
ASRGL1	-0.662632	2.74907	-7.56268	1.87e-13	2.43e-12	19.9291
IBA57	-0.227746	1.2344	-7.56194	1.88e-13	2.44e-12	19.9242
STX4	0.357881	3.84244	7.56143	1.89e-13	2.44e-12	19.9208
GABRE	0.666372	1.60035	7.55946	1.92e-13	2.47e-12	19.9075
MZB1	0.829711	1.29918	7.55904	1.92e-13	2.48e-12	19.9046
TAPT1	-0.25244	2.47553	-7.55814	1.93e-13	2.49e-12	19.8986
ASCL2	0.263313	0.604224	7.558	1.94e-13	2.49e-12	19.8977
CDC42	-0.236701	5.97648	-7.55184	2.02e-13	2.6e-12	19.8561
RP11.864I4.1	0.1454	0.680001	7.55009	2.04e-13	2.63e-12	19.8444
CIB1	0.393792	6.2886	7.54989	2.05e-13	2.63e-12	19.843
FAM98B	-0.242698	2.57824	-7.54966	2.05e-13	2.64e-12	19.8415
TNIP2	0.302063	3.62105	7.54501	2.12e-13	2.72e-12	19.8101
X11.Sep	-0.353948	4.16901	-7.5446	2.12e-13	2.73e-12	19.8074
SLC25A19	0.207086	1.53879	7.54447	2.12e-13	2.73e-12	19.8065
PRDX3	-0.37437	5.59306	-7.54364	2.14e-13	2.74e-12	19.8009
PPARG	-0.34592	2.66352	-7.54351	2.14e-13	2.74e-12	19.8
TMTC1	-0.508639	2.31193	-7.54218	2.16e-13	2.76e-12	19.7911
CEP68	-0.348551	2.47933	-7.53919	2.2e-13	2.82e-12	19.771
PKP4	-0.436496	3.95067	-7.53628	2.25e-13	2.88e-12	19.7514
PDCL	-0.292652	3.09203	-7.53502	2.27e-13	2.9e-12	19.7429
AP4B1	0.204575	1.71584	7.5345	2.28e-13	2.91e-12	19.7394
C10orf32	-0.347575	3.73325	-7.53277	2.3e-13	2.94e-12	19.7279
AVIL	0.275999	0.845002	7.5319	2.32e-13	2.96e-12	19.722
DMTN	-0.471693	4.18357	-7.53177	2.32e-13	2.96e-12	19.7211
SEPHS2	-0.435431	5.48777	-7.53012	2.35e-13	2.99e-12	19.71
GOSR1	-0.21851	2.74905	-7.52894	2.36e-13	3.01e-12	19.7021
ANGPTL6	0.137173	0.253677	7.52865	2.37e-13	3.02e-12	19.7001
SLC52A2	0.368529	3.34519	7.52688	2.4e-13	3.05e-12	19.6883
DTWD2	-0.332205	1.78487	-7.52688	2.4e-13	3.05e-12	19.6882
TACC1	-0.497239	3.86927	-7.52551	2.42e-13	3.08e-12	19.679
IDI1	-0.354785	3.24382	-7.52489	2.43e-13	3.09e-12	19.6749
SLCO4C1	-0.850411	3.9311	-7.52104	2.5e-13	3.17e-12	19.649
LGALS3BP	0.527606	6.93375	7.52026	2.51e-13	3.18e-12	19.6438
WDSUB1	-0.356534	2.97878	-7.51978	2.52e-13	3.19e-12	19.6406
BBOX1	-1.21429	5.25731	-7.51726	2.56e-13	3.24e-12	19.6237
CXorf22	0.16235	0.132563	7.51372	2.63e-13	3.32e-12	19.5999
PIGH	-0.333361	2.70741	-7.50944	2.7e-13	3.42e-12	19.5712
APBA2	0.302767	0.514555	7.50922	2.71e-13	3.42e-12	19.5697
GRHPR	-0.362794	3.73915	-7.50909	2.71e-13	3.42e-12	19.5689
GCLC	-0.322084	2.37944	-7.50876	2.72e-13	3.43e-12	19.5667
ZNF337	0.278522	1.00047	7.50767	2.74e-13	3.45e-12	19.5593
CRELD2	0.296938	2.51509	7.50709	2.75e-13	3.46e-12	19.5555
DYM	-0.235584	2.87873	-7.50675	2.75e-13	3.47e-12	19.5532
GNG12	-0.37326	5.17047	-7.50667	2.76e-13	3.47e-12	19.5527
CHURC1	-0.348536	3.31544	-7.50559	2.78e-13	3.49e-12	19.5454
BMPR2	-0.405875	3.69331	-7.50273	2.83e-13	3.56e-12	19.5262
NME3	0.510666	4.54396	7.50165	2.85e-13	3.58e-12	19.519
GPR171	0.405437	1.04522	7.49809	2.92e-13	3.67e-12	19.4952
KDM3B	-0.312694	3.82046	-7.49775	2.93e-13	3.68e-12	19.4929
VMO1	0.457838	1.97414	7.49734	2.94e-13	3.68e-12	19.4901
SPATA9	0.0964977	0.185258	7.497	2.95e-13	3.69e-12	19.4878
LEPROT	-0.34137	5.14236	-7.49698	2.95e-13	3.69e-12	19.4877
CDC7	0.285987	1.22554	7.49658	2.95e-13	3.7e-12	19.4851
SCAPER	-0.273704	1.396	-7.49231	3.04e-13	3.8e-12	19.4565
DLST	-0.359257	4.62953	-7.49021	3.09e-13	3.86e-12	19.4424
FARP1	-0.355321	2.42072	-7.49012	3.09e-13	3.86e-12	19.4418
CASKIN2	-0.44111	3.45096	-7.48977	3.1e-13	3.86e-12	19.4395
FOXH1	0.0611258	0.0762023	7.48872	3.12e-13	3.89e-12	19.4324
FOPNL	-0.276368	4.09946	-7.48736	3.15e-13	3.92e-12	19.4233
FNIP2	-0.438501	3.02375	-7.48694	3.16e-13	3.93e-12	19.4206
GTF2I	-0.434074	2.3951	-7.48521	3.19e-13	3.98e-12	19.409
ESD	-0.258576	5.13994	-7.48439	3.21e-13	4e-12	19.4035
TNNI2	0.285193	0.652293	7.48387	3.22e-13	4.01e-12	19.4
SPTLC2	-0.370662	3.60025	-7.48253	3.25e-13	4.04e-12	19.391
CCNY	-0.272066	4.2757	-7.48179	3.27e-13	4.06e-12	19.3861
GOLGA6L2	0.213633	0.122068	7.48071	3.29e-13	4.09e-12	19.3789
EEF1A1	-0.421014	9.96656	-7.48049	3.3e-13	4.09e-12	19.3774
CLDN4	-0.698459	4.19927	-7.47965	3.32e-13	4.11e-12	19.3718
ARID3A	0.247089	1.19614	7.47829	3.35e-13	4.15e-12	19.3627
AANAT	0.130599	0.214057	7.47522	3.42e-13	4.23e-12	19.3422
AJAP1	-0.392407	0.862946	-7.47364	3.46e-13	4.28e-12	19.3316
HIST1H2BH	0.334531	0.503369	7.47235	3.49e-13	4.31e-12	19.323
EPB41L4A	-0.408596	2.33783	-7.4718	3.5e-13	4.33e-12	19.3194
TP53INP2	-0.360859	4.70622	-7.46931	3.56e-13	4.4e-12	19.3027
CLSTN1	-0.365832	5.58106	-7.4652	3.66e-13	4.52e-12	19.2753
RNF175	0.221347	0.448193	7.46314	3.71e-13	4.58e-12	19.2616
AQP9	0.836867	1.43507	7.46265	3.73e-13	4.59e-12	19.2583
MAGOHB	0.213085	1.76177	7.46175	3.75e-13	4.62e-12	19.2523
DNAJC1	-0.354837	4.32894	-7.46174	3.75e-13	4.62e-12	19.2522
ARHGEF39	0.268084	0.919876	7.46081	3.77e-13	4.64e-12	19.246
PEX12	-0.259113	2.3381	-7.45984	3.8e-13	4.67e-12	19.2395
CCNYL1	-0.329262	2.68189	-7.4587	3.83e-13	4.71e-12	19.2319
DNAJB9	-0.490668	4.9733	-7.45773	3.85e-13	4.73e-12	19.2255
FUBP3	-0.254378	3.39115	-7.45576	3.91e-13	4.79e-12	19.2124
SBF2	-0.311923	2.1312	-7.45398	3.95e-13	4.85e-12	19.2005
EIF3A	-0.402504	4.7583	-7.45254	3.99e-13	4.9e-12	19.1909
AP3S2	-0.232801	2.15089	-7.45231	4e-13	4.9e-12	19.1894
AMDHD1	-0.472738	1.326	-7.45186	4.01e-13	4.91e-12	19.1864
NUTF2	0.294907	4.30337	7.45085	4.04e-13	4.94e-12	19.1797
ZNF385A	0.459063	3.03922	7.44518	4.2e-13	5.13e-12	19.1419
CTNND1	-0.347408	5.42915	-7.44492	4.21e-13	5.14e-12	19.1401
SCAMP1	-0.367358	3.88963	-7.44483	4.21e-13	5.14e-12	19.1395
TMEM25	-0.445103	2.02343	-7.44192	4.29e-13	5.24e-12	19.1202
RGS17	0.206929	0.269245	7.44155	4.3e-13	5.25e-12	19.1177
CTD.2369P2.10	0.0790277	0.145583	7.4411	4.32e-13	5.26e-12	19.1147
PABPC4L	-0.410568	1.46834	-7.43654	4.45e-13	5.43e-12	19.0843
MARVELD2	-0.583413	1.60811	-7.43563	4.48e-13	5.46e-12	19.0783
DHFRL1	-0.264144	1.82149	-7.43447	4.52e-13	5.5e-12	19.0706
ZNF329	-0.298044	2.00109	-7.43173	4.6e-13	5.6e-12	19.0524
TBL1X	-0.393895	3.71048	-7.43147	4.61e-13	5.6e-12	19.0506
FAM120AOS	-0.350485	3.98055	-7.43066	4.64e-13	5.63e-12	19.0453
CCNL1	0.473414	3.04484	7.42747	4.74e-13	5.75e-12	19.024
LRRC69	0.159178	0.271009	7.42434	4.84e-13	5.87e-12	19.0032
TDP2	-0.351158	4.20866	-7.42418	4.85e-13	5.87e-12	19.0022
TOB1	-0.4579	4.76663	-7.42327	4.88e-13	5.91e-12	18.9961
FAM160A1	-0.332115	0.922565	-7.42197	4.92e-13	5.96e-12	18.9875
PIK3C2A	-0.387808	3.33253	-7.42058	4.97e-13	6.01e-12	18.9783
NDC80	0.308846	1.05867	7.41988	4.99e-13	6.03e-12	18.9736
STAM2	-0.280002	2.81566	-7.4185	5.04e-13	6.09e-12	18.9644
ZNF772	-0.312872	1.22835	-7.41483	5.16e-13	6.24e-12	18.9401
MSRA	-0.535607	3.0156	-7.4147	5.17e-13	6.24e-12	18.9392
USP51	-0.283968	1.53974	-7.4145	5.18e-13	6.24e-12	18.9379
RLN2	-0.198599	0.39474	-7.41444	5.18e-13	6.24e-12	18.9375
FDX1	-0.31757	3.10659	-7.41343	5.21e-13	6.28e-12	18.9308
SLC25A24	-0.377222	2.89013	-7.4128	5.24e-13	6.31e-12	18.9266
RPRD2	-0.305204	3.2372	-7.41132	5.29e-13	6.37e-12	18.9168
ADCY5	-0.645602	2.88886	-7.411	5.3e-13	6.38e-12	18.9147
COMMD2	-0.251711	3.04948	-7.40995	5.34e-13	6.42e-12	18.9077
MFN2	-0.286695	4.46963	-7.40974	5.35e-13	6.42e-12	18.9063
SPAG9	-0.371932	3.7099	-7.40666	5.46e-13	6.55e-12	18.8859
KIAA1143	-0.265813	2.53535	-7.40658	5.46e-13	6.55e-12	18.8853
RMDN3	-0.201575	3.30276	-7.40528	5.51e-13	6.61e-12	18.8768
ATP5A1	-0.428113	5.25203	-7.39862	5.77e-13	6.91e-12	18.8326
QPCTL	0.350058	2.46391	7.39823	5.78e-13	6.92e-12	18.83
SHC1	0.383397	5.0828	7.39817	5.78e-13	6.92e-12	18.8296
PSMD13	0.201804	4.35134	7.39749	5.81e-13	6.95e-12	18.8251
NHEJ1	-0.217005	0.714011	-7.39578	5.88e-13	7.03e-12	18.8138
AMH	0.291511	0.371608	7.3944	5.93e-13	7.09e-12	18.8047
MMP19	0.510265	1.3583	7.39196	6.03e-13	7.2e-12	18.7885
CASP5	0.174233	0.32035	7.38939	6.14e-13	7.33e-12	18.7715
TMBIM1	-0.283275	5.55896	-7.3864	6.27e-13	7.47e-12	18.7517
RAB10	-0.246505	5.41383	-7.38445	6.35e-13	7.57e-12	18.7388
MTG1	0.284392	1.2642	7.38312	6.41e-13	7.63e-12	18.73
RPL36A	0.403948	3.99143	7.38194	6.46e-13	7.69e-12	18.7222
C10orf126	-0.374898	0.602482	-7.38108	6.5e-13	7.73e-12	18.7165
RCAN2	-0.758244	4.33717	-7.38085	6.51e-13	7.73e-12	18.715
C1orf131	0.159905	1.33294	7.38077	6.51e-13	7.73e-12	18.7145
GIPR	0.19917	0.312663	7.37996	6.54e-13	7.77e-12	18.7091
RAB11A	-0.220636	4.75123	-7.37853	6.61e-13	7.84e-12	18.6997
GCNT2	-0.316134	1.89966	-7.37852	6.61e-13	7.84e-12	18.6996
ZNF682	0.221284	0.834717	7.37807	6.63e-13	7.86e-12	18.6966
ARSF	-0.581575	0.980342	-7.37616	6.72e-13	7.96e-12	18.684
TMEM165	0.25591	3.2892	7.37533	6.75e-13	8e-12	18.6785
KIF20A	0.457896	1.25454	7.37471	6.78e-13	8.02e-12	18.6744
FAM172A	-0.358387	3.0332	-7.37459	6.79e-13	8.03e-12	18.6736
IVD	-0.327274	3.79415	-7.37411	6.81e-13	8.05e-12	18.6704
ACAP3	0.369795	1.97811	7.37343	6.84e-13	8.08e-12	18.6659
IL1R2	0.928539	1.73132	7.37316	6.85e-13	8.09e-12	18.6642
FCGR1A	0.525222	1.66052	7.37132	6.94e-13	8.19e-12	18.652
MDK	0.902954	3.79154	7.37036	6.98e-13	8.23e-12	18.6456
SS18L2	0.24541	2.81733	7.37028	6.99e-13	8.23e-12	18.6452
GAD1	0.382713	0.48198	7.37027	6.99e-13	8.23e-12	18.6451
CPOX	0.280733	2.42831	7.36792	7.1e-13	8.36e-12	18.6296
PRPF18	-0.208096	2.46406	-7.36706	7.14e-13	8.4e-12	18.6239
HSD17B8	-0.446419	3.93512	-7.36638	7.18e-13	8.43e-12	18.6194
RECK	-0.300276	1.969	-7.36202	7.39e-13	8.68e-12	18.5906
COL4A4	-0.535618	1.74263	-7.36163	7.41e-13	8.7e-12	18.5881
HGH1	0.312021	2.95159	7.36136	7.42e-13	8.71e-12	18.5862
KIF23	0.281166	0.807093	7.36024	7.48e-13	8.77e-12	18.5788
SLC26A10	0.124422	0.175093	7.35894	7.55e-13	8.84e-12	18.5703
STARD7	-0.256769	5.02605	-7.35763	7.61e-13	8.92e-12	18.5616
TMCO3	-0.332174	2.69336	-7.35654	7.67e-13	8.98e-12	18.5544
MBD6	0.32181	3.43514	7.35508	7.75e-13	9.06e-12	18.5448
RNASEK	0.280626	2.33392	7.35142	7.94e-13	9.28e-12	18.5207
TMED5	-0.411918	3.78168	-7.35084	7.97e-13	9.31e-12	18.5169
AIG1	-0.367574	3.9431	-7.35027	8e-13	9.34e-12	18.5131
GID4	-0.22349	2.06885	-7.35009	8.01e-13	9.35e-12	18.512
THAP10	-0.196441	1.32392	-7.34975	8.03e-13	9.37e-12	18.5097
MIOX	-1.35188	4.40465	-7.34953	8.04e-13	9.37e-12	18.5083
C1D	-0.262326	2.36657	-7.34951	8.04e-13	9.37e-12	18.5081
SLC6A13	-1.12908	4.50664	-7.34931	8.05e-13	9.38e-12	18.5068
TFAP4	0.213182	1.10891	7.34862	8.09e-13	9.42e-12	18.5023
TTC5	-0.199426	1.49536	-7.34713	8.17e-13	9.51e-12	18.4924
SPTLC3	-0.445651	2.47095	-7.34616	8.23e-13	9.56e-12	18.4861
ZNF600	0.229849	1.45566	7.34605	8.23e-13	9.56e-12	18.4853
SPPL2B	0.389499	2.85052	7.34474	8.31e-13	9.64e-12	18.4767
BIRC5	0.470964	1.34614	7.34451	8.32e-13	9.65e-12	18.4752
WDR62	0.16799	0.354098	7.34399	8.35e-13	9.68e-12	18.4717
PCBP1	-0.413789	6.77737	-7.34314	8.4e-13	9.73e-12	18.4661
TTC30B	-0.275982	1.91454	-7.34298	8.41e-13	9.74e-12	18.4651
EPOR	0.406631	2.32441	7.34285	8.41e-13	9.74e-12	18.4642
ATP13A1	0.248504	3.06103	7.34186	8.47e-13	9.8e-12	18.4577
XAF1	0.504293	1.55138	7.34099	8.52e-13	9.85e-12	18.452
CSTF2T	-0.266545	3.36165	-7.33979	8.59e-13	9.92e-12	18.4441
SYCE2	0.206662	0.511004	7.33922	8.62e-13	9.96e-12	18.4403
MCFD2	-0.365085	4.94616	-7.33697	8.75e-13	1.01e-11	18.4255
DCAF15	0.284063	2.94041	7.33685	8.76e-13	1.01e-11	18.4247
GALNT15	-0.672295	2.39256	-7.33673	8.77e-13	1.01e-11	18.4239
DCAF12	-0.248834	3.50961	-7.33623	8.8e-13	1.01e-11	18.4206
DVL3	0.256708	3.84641	7.33471	8.89e-13	1.02e-11	18.4107
POLE3	-0.2542	4.3521	-7.334	8.93e-13	1.03e-11	18.406
BPGM	-0.324057	3.70602	-7.33319	8.98e-13	1.03e-11	18.4007
ATG4B	0.278624	2.87031	7.33178	9.07e-13	1.04e-11	18.3914
SCRN3	-0.269278	2.44208	-7.33107	9.11e-13	1.05e-11	18.3867
AIF1L	-1.04521	4.35777	-7.33008	9.17e-13	1.05e-11	18.3802
PDE7B	-0.404332	1.78587	-7.33003	9.17e-13	1.05e-11	18.3799
TMEM47	-0.568657	4.44916	-7.32664	9.39e-13	1.08e-11	18.3576
STRADA	0.203208	1.17808	7.32587	9.43e-13	1.08e-11	18.3525
PLA2G4B	0.104566	0.171397	7.32572	9.44e-13	1.08e-11	18.3516
MYBL1	0.323896	0.96586	7.32515	9.48e-13	1.09e-11	18.3478
TMEM74B	0.534705	1.68534	7.32476	9.51e-13	1.09e-11	18.3453
CYHR1	0.254254	2.28309	7.3236	9.58e-13	1.1e-11	18.3376
PLCL1	-0.573641	1.80182	-7.32269	9.64e-13	1.1e-11	18.3316
S1PR1	-0.678345	4.69869	-7.32265	9.64e-13	1.1e-11	18.3313
ZNF583	-0.169591	0.672195	-7.32262	9.64e-13	1.1e-11	18.3312
DNAJC2	0.228824	2.14838	7.32192	9.69e-13	1.11e-11	18.3266
CRIM1	-0.520809	5.53155	-7.32178	9.7e-13	1.11e-11	18.3257
CYP4F12	0.298685	0.444482	7.31982	9.83e-13	1.12e-11	18.3128
SLC25A48	-0.407669	0.745757	-7.31907	9.88e-13	1.12e-11	18.3079
DDX39B	0.64491	3.31112	7.31878	9.9e-13	1.13e-11	18.3059
AARSD1	0.234546	1.1388	7.31569	1.01e-12	1.15e-11	18.2857
APBB1	-0.328363	3.23218	-7.3156	1.01e-12	1.15e-11	18.2851
LHB	0.125853	0.161163	7.313	1.03e-12	1.17e-11	18.268
GFI1	0.344142	0.802063	7.3122	1.03e-12	1.17e-11	18.2628
FEM1B	-0.260001	3.40998	-7.31191	1.04e-12	1.18e-11	18.2608
DBT	-0.314629	1.96466	-7.31035	1.05e-12	1.19e-11	18.2506
UBQLN1	-0.28334	4.0743	-7.30992	1.05e-12	1.19e-11	18.2478
SNRK	-0.4431	3.93896	-7.3098	1.05e-12	1.19e-11	18.247
OSCAR	0.425358	1.58634	7.30846	1.06e-12	1.2e-11	18.2382
PCBP4	0.34519	2.14793	7.30802	1.06e-12	1.2e-11	18.2353
GPR107	-0.289688	3.79831	-7.30705	1.07e-12	1.21e-11	18.2289
WDR27	0.382819	1.14118	7.30664	1.07e-12	1.21e-11	18.2263
SPON1	-1.19584	2.97123	-7.30581	1.08e-12	1.22e-11	18.2208
ZNF704	-0.447736	2.37505	-7.30383	1.09e-12	1.24e-11	18.2078
CACNA1F	0.198728	0.333443	7.30376	1.09e-12	1.24e-11	18.2074
ZNF365	0.274089	0.315283	7.30359	1.1e-12	1.24e-11	18.2063
TCOF1	0.287312	2.27302	7.3018	1.11e-12	1.25e-11	18.1946
WAC	-0.268676	3.7334	-7.3005	1.12e-12	1.26e-11	18.186
CDC42SE2	-0.364914	4.53552	-7.29958	1.13e-12	1.27e-11	18.18
CALCRL	-0.671648	3.99462	-7.2989	1.13e-12	1.27e-11	18.1755
AIM1L	0.149309	0.188807	7.2958	1.16e-12	1.3e-11	18.1552
BEST1	0.271561	0.843517	7.2941	1.17e-12	1.31e-11	18.144
WIPF2	-0.240284	3.40829	-7.293	1.18e-12	1.32e-11	18.1369
CCNA2	0.407617	1.5388	7.29171	1.19e-12	1.33e-11	18.1284
PLTP	0.921009	4.73513	7.29155	1.19e-12	1.33e-11	18.1274
AGPAT9	-0.782035	2.24329	-7.29129	1.19e-12	1.34e-11	18.1257
GALNT4	-0.0887956	0.228442	-7.28973	1.2e-12	1.35e-11	18.1154
NPIPB5	0.294125	0.515709	7.28928	1.21e-12	1.35e-11	18.1125
FO538757.2	0.296387	1.11856	7.2884	1.21e-12	1.36e-11	18.1067
PI3	0.824576	0.891408	7.28601	1.23e-12	1.38e-11	18.0911
PKHD1	-0.660885	2.04901	-7.28487	1.24e-12	1.39e-11	18.0836
JAK1	-0.353627	5.48498	-7.28454	1.25e-12	1.39e-11	18.0815
SMTNL1	0.255456	0.387408	7.28435	1.25e-12	1.39e-11	18.0803
HPX	0.302992	0.326738	7.28364	1.25e-12	1.4e-11	18.0756
TMEM88	-0.652437	3.74697	-7.28345	1.26e-12	1.4e-11	18.0744
ZMIZ2	0.384519	3.96643	7.28178	1.27e-12	1.41e-11	18.0635
SPOCD1	0.174035	0.21166	7.28106	1.28e-12	1.42e-11	18.0587
AKNA	0.423494	2.30495	7.27798	1.3e-12	1.45e-11	18.0386
ATP6V1D	-0.371245	3.95287	-7.27649	1.32e-12	1.46e-11	18.0288
S1PR2	0.294785	1.37067	7.27575	1.32e-12	1.47e-11	18.024
AUP1	0.293943	5.26003	7.27404	1.34e-12	1.49e-11	18.0129
SLC10A2	-0.893405	1.85862	-7.2734	1.34e-12	1.49e-11	18.0086
FBXO21	-0.387697	3.45606	-7.27336	1.34e-12	1.49e-11	18.0084
RHBDD1	-0.230137	2.60335	-7.27313	1.34e-12	1.49e-11	18.0069
CXCL3	0.315504	0.525039	7.27227	1.35e-12	1.5e-11	18.0012
FBXL17	-0.323212	2.5333	-7.27211	1.35e-12	1.5e-11	18.0002
LRCH4	0.246254	1.3959	7.27145	1.36e-12	1.51e-11	17.9959
LDOC1L	-0.398869	3.16132	-7.2711	1.36e-12	1.51e-11	17.9936
PPAPDC1B	0.319312	3.0229	7.27104	1.36e-12	1.51e-11	17.9933
PLEKHA7	-0.444435	2.31556	-7.26992	1.37e-12	1.52e-11	17.9859
DHX58	0.288187	2.44542	7.26874	1.39e-12	1.53e-11	17.9782
MFAP3L	-0.570739	2.49156	-7.26802	1.39e-12	1.54e-11	17.9735
TYK2	0.298499	3.60798	7.26798	1.39e-12	1.54e-11	17.9732
CABP7	0.0672763	0.114488	7.26792	1.39e-12	1.54e-11	17.9729
TM7SF3	-0.453556	5.0045	-7.26706	1.4e-12	1.55e-11	17.9672
MMP9	1.0235	2.38681	7.2669	1.4e-12	1.55e-11	17.9662
EPAS1	-0.634939	6.61479	-7.26499	1.42e-12	1.57e-11	17.9537
CPA4	0.587476	0.545866	7.2634	1.44e-12	1.58e-11	17.9434
SEMA5A	-0.476276	2.5495	-7.26288	1.44e-12	1.59e-11	17.94
SLC6A18	-0.966299	1.36428	-7.26273	1.44e-12	1.59e-11	17.9389
PAEP	0.713854	0.467942	7.26207	1.45e-12	1.59e-11	17.9347
FAM53A	0.0954021	0.303224	7.26133	1.46e-12	1.6e-11	17.9298
CCND1	-0.721778	7.01725	-7.25968	1.47e-12	1.62e-11	17.9191
LMBRD2	-0.349037	2.29466	-7.25805	1.49e-12	1.63e-11	17.9084
MATN1	0.051688	0.105512	7.25707	1.5e-12	1.64e-11	17.902
ZNRF2	-0.306201	2.93555	-7.25672	1.5e-12	1.65e-11	17.8998
KRI1	0.261548	2.88022	7.25568	1.51e-12	1.66e-11	17.893
USP10	-0.220796	3.91802	-7.25542	1.51e-12	1.66e-11	17.8913
WDR7	-0.203124	1.41713	-7.25479	1.52e-12	1.66e-11	17.8872
MICU2	-0.325035	3.64054	-7.25388	1.53e-12	1.67e-11	17.8812
NCOA1	-0.303128	3.14689	-7.25388	1.53e-12	1.67e-11	17.8812
TIMP1	0.780797	7.61659	7.25171	1.55e-12	1.7e-11	17.8671
ACCS	0.446623	2.0462	7.25026	1.57e-12	1.71e-11	17.8576
IL21R	0.33692	0.909656	7.24979	1.57e-12	1.72e-11	17.8546
SARNP	0.15488	0.747719	7.24801	1.59e-12	1.74e-11	17.843
ZNF366	-0.461841	1.48625	-7.24743	1.6e-12	1.74e-11	17.8392
SCML4	0.149377	0.316125	7.2466	1.61e-12	1.75e-11	17.8338
CAPN10	0.266269	1.53798	7.24656	1.61e-12	1.75e-11	17.8335
ST6GALNAC3	-0.372451	1.30127	-7.24296	1.65e-12	1.79e-11	17.8101
PPP2CB	-0.31524	4.61604	-7.23938	1.69e-12	1.83e-11	17.7868
TNS1	-0.546123	5.6655	-7.23928	1.69e-12	1.83e-11	17.7861
MROH6	0.261167	1.04004	7.23883	1.69e-12	1.84e-11	17.7832
LYRM7	-0.286208	2.43058	-7.23728	1.71e-12	1.86e-11	17.7731
RELL2	0.182561	0.527507	7.23689	1.71e-12	1.86e-11	17.7705
ZBTB10	-0.347484	2.41429	-7.23337	1.75e-12	1.9e-11	17.7476
LPCAT4	0.257722	2.26709	7.23243	1.77e-12	1.91e-11	17.7415
NDRG2	-0.556822	3.70703	-7.23121	1.78e-12	1.93e-11	17.7336
TRAPPC8	-0.281555	2.53958	-7.22786	1.82e-12	1.97e-11	17.7118
KBTBD6	-0.248505	1.94173	-7.22781	1.82e-12	1.97e-11	17.7115
ASXL2	-0.332239	2.35926	-7.22724	1.83e-12	1.98e-11	17.7078
ZNF579	0.343244	2.00572	7.22563	1.85e-12	2e-11	17.6973
TCF3	0.266195	2.93429	7.22251	1.89e-12	2.04e-11	17.677
DXO	0.343702	2.72032	7.22087	1.91e-12	2.06e-11	17.6664
ZNF133	0.240129	1.83415	7.21867	1.94e-12	2.09e-11	17.6521
UBXN10	-0.43916	1.90732	-7.21812	1.94e-12	2.1e-11	17.6485
PDE2A	-0.557189	2.40514	-7.21803	1.94e-12	2.1e-11	17.6479
COL6A1	0.564747	5.54212	7.21678	1.96e-12	2.11e-11	17.6398
NIPSNAP1	-0.38765	4.97741	-7.21622	1.97e-12	2.12e-11	17.6362
GDI2	-0.304732	5.97387	-7.21589	1.97e-12	2.12e-11	17.634
KDELR3	0.659901	3.17269	7.21583	1.97e-12	2.12e-11	17.6337
LMBR1	-0.277084	2.36996	-7.21393	2e-12	2.15e-11	17.6213
ZNF561	-0.237819	2.593	-7.21207	2.02e-12	2.17e-11	17.6092
TRAF1	0.438331	2.11179	7.21185	2.03e-12	2.18e-11	17.6078
IFNAR1	-0.288297	4.27808	-7.21123	2.03e-12	2.18e-11	17.6038
ATP7B	-0.372199	1.83042	-7.20867	2.07e-12	2.22e-11	17.5872
EZH2	0.321025	1.38204	7.20719	2.09e-12	2.24e-11	17.5776
XCL2	0.476979	1.26853	7.20588	2.11e-12	2.26e-11	17.5691
BPNT1	-0.299889	3.19742	-7.20513	2.12e-12	2.27e-11	17.5642
RNF152	-0.599219	3.00942	-7.20486	2.12e-12	2.27e-11	17.5625
CHRM3	-0.307395	0.620774	-7.20369	2.14e-12	2.29e-11	17.5549
MLNR	-0.179816	0.204722	-7.2024	2.16e-12	2.31e-11	17.5465
MAMDC4	0.536817	1.71117	7.20231	2.16e-12	2.31e-11	17.5459
SIPA1	0.379061	3.57567	7.19995	2.19e-12	2.34e-11	17.5306
ZFYVE1	-0.273381	2.75615	-7.19972	2.2e-12	2.34e-11	17.5291
MTG2	0.215942	2.37535	7.19555	2.26e-12	2.41e-11	17.5021
CDC20	0.497906	1.66573	7.19163	2.32e-12	2.47e-11	17.4768
RBM14.RBM4	0.138671	0.455384	7.19157	2.32e-12	2.47e-11	17.4763
OSBPL3	0.377008	2.5728	7.19138	2.32e-12	2.47e-11	17.4751
FCHO2	-0.348617	3.62506	-7.19068	2.33e-12	2.48e-11	17.4706
TTC30A	-0.324082	2.16324	-7.19066	2.33e-12	2.48e-11	17.4705
MBTPS1	-0.215829	3.81181	-7.19055	2.33e-12	2.48e-11	17.4698
EIF4B	-0.397203	6.2895	-7.18973	2.35e-12	2.5e-11	17.4644
C9orf156	-0.20187	1.85103	-7.18893	2.36e-12	2.51e-11	17.4593
SCNM1	0.283047	2.92187	7.18864	2.36e-12	2.51e-11	17.4574
C1orf43	-0.279811	6.39063	-7.18501	2.42e-12	2.57e-11	17.4339
ANKS3	0.312426	1.93007	7.18399	2.44e-12	2.59e-11	17.4273
PNPO	-0.370733	3.57827	-7.18366	2.44e-12	2.59e-11	17.4251
BCL2	-0.504788	3.65036	-7.18328	2.45e-12	2.6e-11	17.4227
IL9R	0.1007	0.182352	7.18205	2.47e-12	2.62e-11	17.4147
EGLN1	-0.325419	4.25398	-7.18183	2.47e-12	2.62e-11	17.4133
SLAIN2	-0.243823	3.26313	-7.18012	2.5e-12	2.65e-11	17.4023
MMAA	-0.247594	1.86168	-7.17994	2.5e-12	2.65e-11	17.4011
PILRB	0.529957	1.12468	7.17982	2.51e-12	2.65e-11	17.4003
PCGF3	0.331122	2.93129	7.17668	2.56e-12	2.7e-11	17.38
SNX7	-0.382697	4.09255	-7.17515	2.59e-12	2.73e-11	17.3701
SMARCD3	0.392857	1.87924	7.17489	2.59e-12	2.73e-11	17.3684
ZNF24	-0.289757	3.48621	-7.17485	2.59e-12	2.73e-11	17.3682
MSH5.SAPCD1	0.145968	0.321956	7.17442	2.6e-12	2.74e-11	17.3654
DNAJA1	-0.31969	5.77318	-7.17241	2.63e-12	2.77e-11	17.3524
ABCB7	-0.271891	3.14203	-7.17179	2.64e-12	2.78e-11	17.3484
SRCIN1	0.155601	0.33671	7.17055	2.67e-12	2.81e-11	17.3404
KLHDC7A	-0.624517	3.15585	-7.16999	2.68e-12	2.81e-11	17.3368
NR3C2	-0.545893	1.77615	-7.16958	2.68e-12	2.82e-11	17.3342
OBP2A	0.105857	0.0940838	7.16762	2.72e-12	2.86e-11	17.3215
TWISTNB	-0.2341	2.69911	-7.16647	2.74e-12	2.88e-11	17.314
ZDHHC4	-0.262624	3.64315	-7.165	2.77e-12	2.9e-11	17.3046
ECHDC1	-0.28257	3.19498	-7.16475	2.77e-12	2.91e-11	17.303
KRT19	1.51944	4.59901	7.16469	2.77e-12	2.91e-11	17.3026
HIST2H2BF	0.282062	0.397924	7.16327	2.8e-12	2.93e-11	17.2934
AMY2B	0.42987	1.0784	7.16265	2.81e-12	2.94e-11	17.2894
AP1G1	-0.276187	3.57588	-7.16093	2.84e-12	2.97e-11	17.2783
C1QTNF1	0.671371	3.37334	7.16015	2.86e-12	2.99e-11	17.2733
CYP4V2	-0.417744	3.05441	-7.16013	2.86e-12	2.99e-11	17.2731
SMG6	-0.298691	1.79748	-7.15881	2.88e-12	3.01e-11	17.2646
EXD2	-0.256335	2.50555	-7.15692	2.92e-12	3.05e-11	17.2525
ANKS4B	-0.62	1.92766	-7.15666	2.92e-12	3.05e-11	17.2507
PTPRK	-0.406804	3.5752	-7.15594	2.94e-12	3.06e-11	17.2461
CCDC24	0.365003	1.79686	7.15579	2.94e-12	3.07e-11	17.2451
SLC25A13	-0.299038	3.4979	-7.15417	2.97e-12	3.1e-11	17.2347
EVC	-0.595111	3.24008	-7.15258	3e-12	3.13e-11	17.2245
PLB1	0.19197	0.64569	7.15	3.05e-12	3.18e-11	17.2078
PHAX	-0.239548	3.30326	-7.14899	3.07e-12	3.2e-11	17.2013
CPSF1	0.339121	3.36669	7.14898	3.07e-12	3.2e-11	17.2012
ARTN	0.309061	0.427211	7.14481	3.16e-12	3.29e-11	17.1744
SOS2	-0.325179	3.08504	-7.14056	3.25e-12	3.38e-11	17.147
CNDP2	-0.515942	6.19773	-7.14023	3.26e-12	3.38e-11	17.1449
AGAP2	0.276382	0.985703	7.13614	3.35e-12	3.47e-11	17.1186
SDHB	-0.277592	4.8065	-7.13565	3.36e-12	3.48e-11	17.1154
OGDHL	-0.946585	3.32218	-7.13319	3.41e-12	3.54e-11	17.0996
C1orf21	0.385089	1.51987	7.13062	3.47e-12	3.6e-11	17.0831
YES1	-0.340943	3.78307	-7.13036	3.48e-12	3.6e-11	17.0814
RGS10	0.528021	3.97316	7.12936	3.5e-12	3.62e-11	17.075
SLC12A6	-0.330106	2.18798	-7.12825	3.53e-12	3.65e-11	17.0678
SLC7A6	0.219121	1.01478	7.1271	3.55e-12	3.67e-11	17.0604
IGF2BP3	0.29865	0.264903	7.127	3.56e-12	3.67e-11	17.0598
GOLGA3	0.270238	2.97141	7.12649	3.57e-12	3.69e-11	17.0565
MAGT1	-0.29592	4.74096	-7.12636	3.57e-12	3.69e-11	17.0557
TNFSF13B	0.601043	2.31434	7.12582	3.58e-12	3.7e-11	17.0522
SH2B2	0.336387	1.79129	7.12549	3.59e-12	3.7e-11	17.0501
PJA1	-0.332659	2.97497	-7.12539	3.59e-12	3.7e-11	17.0494
THAP5	-0.285113	2.8092	-7.12468	3.61e-12	3.72e-11	17.0448
GABRB3	-0.469886	1.01616	-7.12342	3.64e-12	3.75e-11	17.0368
ATAD1	-0.266743	3.44525	-7.12333	3.64e-12	3.75e-11	17.0362
PSMG3	0.358315	3.41808	7.12244	3.66e-12	3.77e-11	17.0305
OCLN	-0.484085	1.05451	-7.12142	3.69e-12	3.79e-11	17.024
PRDM15	0.129782	0.690851	7.12021	3.72e-12	3.82e-11	17.0162
INO80B	0.32468	1.63562	7.11964	3.73e-12	3.83e-11	17.0125
SLC46A1	-0.238511	1.40275	-7.11827	3.77e-12	3.87e-11	17.0037
CD46	-0.341061	4.96782	-7.11662	3.81e-12	3.91e-11	16.9931
FOXM1	0.448853	1.40573	7.11342	3.89e-12	3.99e-11	16.9725
EIF4H	-0.269951	6.23086	-7.11178	3.93e-12	4.03e-11	16.962
GNA11	-0.315498	3.70108	-7.1086	4.01e-12	4.11e-11	16.9417
NDST2	0.134006	0.627199	7.10697	4.06e-12	4.15e-11	16.9312
THOC1	0.274014	1.7556	7.10535	4.1e-12	4.2e-11	16.9208
RAB5C	-0.271982	5.08051	-7.10353	4.15e-12	4.25e-11	16.9091
SLC12A8	0.483016	1.05497	7.10321	4.16e-12	4.25e-11	16.9071
PIGK	-0.288947	3.19849	-7.10164	4.2e-12	4.29e-11	16.897
UPP1	0.46217	2.95447	7.10145	4.21e-12	4.3e-11	16.8958
RP11.434D12.1	0.167118	0.363288	7.10123	4.21e-12	4.3e-11	16.8944
PLEKHF1	0.358702	1.76299	7.10085	4.22e-12	4.31e-11	16.892
B3GALNT1	-0.419134	3.11184	-7.09944	4.26e-12	4.35e-11	16.8829
FAM179A	0.0445384	0.0602512	7.09818	4.3e-12	4.38e-11	16.8748
CSTF1	-0.150664	2.95944	-7.09666	4.34e-12	4.42e-11	16.8651
CDHR4	0.123415	0.0894303	7.09482	4.39e-12	4.47e-11	16.8533
SH3RF1	-0.310415	2.76994	-7.09371	4.43e-12	4.51e-11	16.8462
IL6	0.805539	1.26107	7.09187	4.48e-12	4.56e-11	16.8344
JSRP1	0.387824	0.510859	7.09009	4.53e-12	4.61e-11	16.8231
STK24	-0.294528	2.63088	-7.08774	4.6e-12	4.68e-11	16.808
SWAP70	-0.396064	3.75318	-7.08573	4.67e-12	4.74e-11	16.7951
SAV1	-0.304725	2.88695	-7.08572	4.67e-12	4.74e-11	16.7951
AKR7A3	-0.764783	2.97382	-7.08524	4.68e-12	4.75e-11	16.792
RAI2	-0.46136	3.35186	-7.08519	4.68e-12	4.75e-11	16.7917
TRAF3IP3	0.36081	1.06687	7.08211	4.78e-12	4.84e-11	16.772
UPK3B	0.240904	0.372387	7.08133	4.8e-12	4.86e-11	16.767
CSF3R	0.45113	1.53919	7.08116	4.81e-12	4.87e-11	16.7659
FECH	-0.395863	2.92844	-7.07581	4.98e-12	5.04e-11	16.7317
CSNK1E	0.333187	3.98767	7.07408	5.04e-12	5.09e-11	16.7207
SLC16A4	-0.626124	4.95836	-7.07215	5.1e-12	5.16e-11	16.7084
MT1X	1.00306	4.09168	7.07176	5.11e-12	5.17e-11	16.7059
C1orf145	0.13419	0.362044	7.06894	5.21e-12	5.26e-11	16.6878
SRPK3	0.148854	0.201764	7.06879	5.21e-12	5.26e-11	16.6869
ASB2	0.314406	0.742886	7.06827	5.23e-12	5.28e-11	16.6836
GPSM3	0.512121	4.00952	7.06765	5.25e-12	5.3e-11	16.6796
MANSC1	-0.372207	2.26747	-7.06668	5.29e-12	5.33e-11	16.6734
EAPP	-0.262741	4.14609	-7.06582	5.32e-12	5.35e-11	16.6679
HIST1H3D	0.411162	0.907889	7.06549	5.33e-12	5.36e-11	16.6658
CDCA8	0.359283	1.29526	7.06476	5.35e-12	5.39e-11	16.6611
CLIC5	-0.638304	1.31246	-7.06356	5.4e-12	5.43e-11	16.6535
LIMCH1	-0.447514	3.10759	-7.06158	5.47e-12	5.49e-11	16.6409
CTCF	-0.221577	3.91358	-7.05893	5.56e-12	5.59e-11	16.6239
FAM134B	-0.612016	4.38801	-7.05878	5.57e-12	5.59e-11	16.623
C17orf96	0.263323	0.866931	7.05876	5.57e-12	5.59e-11	16.6229
TNFAIP2	0.595447	4.07858	7.05661	5.65e-12	5.66e-11	16.6092
PTH1R	-0.846517	2.80426	-7.05454	5.72e-12	5.74e-11	16.596
APOLD1	-0.864549	4.62706	-7.05127	5.85e-12	5.86e-11	16.5752
ZDHHC8	0.323576	2.90294	7.05102	5.86e-12	5.87e-11	16.5736
LRP6	-0.36952	2.40827	-7.05096	5.86e-12	5.87e-11	16.5731
PRPF39	0.33342	2.38156	7.05072	5.87e-12	5.87e-11	16.5716
CLCN4	-0.337662	1.97444	-7.05056	5.88e-12	5.88e-11	16.5706
SPAG17	0.339305	0.820135	7.05033	5.88e-12	5.88e-11	16.5692
LBP	1.35832	1.50006	7.04983	5.9e-12	5.9e-11	16.566
SASH1	-0.411039	3.24269	-7.04972	5.91e-12	5.9e-11	16.5652
GEN1	0.192025	0.877381	7.04937	5.92e-12	5.91e-11	16.563
SPAG16	-0.241026	1.46056	-7.04898	5.94e-12	5.92e-11	16.5605
TCTN3	-0.238631	4.46148	-7.0489	5.94e-12	5.92e-11	16.56
FAM219B	-0.258549	2.12804	-7.04752	5.99e-12	5.97e-11	16.5512
CEP55	0.405838	1.19561	7.04751	5.99e-12	5.97e-11	16.5512
GNAQ	-0.271743	4.21091	-7.04574	6.06e-12	6.04e-11	16.5399
CHUK	-0.253705	2.22969	-7.04479	6.1e-12	6.07e-11	16.5338
SLU7	-0.236877	3.61763	-7.04223	6.2e-12	6.17e-11	16.5176
DOCK1	-0.349047	3.52487	-7.04161	6.23e-12	6.19e-11	16.5136
ZNF121	0.321565	2.05026	7.04084	6.26e-12	6.22e-11	16.5087
TRIM23	-0.292674	2.39516	-7.03824	6.37e-12	6.32e-11	16.4922
OTUD7A	-0.172444	0.506095	-7.03811	6.37e-12	6.32e-11	16.4914
ADAM19	0.417662	1.58766	7.03808	6.37e-12	6.32e-11	16.4911
NDUFB6	-0.304011	4.66569	-7.03627	6.45e-12	6.4e-11	16.4796
TTC16	0.13207	0.235174	7.03609	6.46e-12	6.4e-11	16.4785
ZNF446	0.168656	1.38416	7.03605	6.46e-12	6.4e-11	16.4783
ALDH1B1	-0.552826	3.63607	-7.03549	6.48e-12	6.42e-11	16.4747
PIK3R3	-0.47196	3.28708	-7.03539	6.49e-12	6.42e-11	16.4741
ZDHHC18	0.230488	2.57411	7.03506	6.5e-12	6.43e-11	16.472
STEAP2	-0.433437	1.59451	-7.03495	6.51e-12	6.43e-11	16.4712
CDC25C	0.222028	0.451943	7.03374	6.56e-12	6.48e-11	16.4635
DGAT1	0.254898	3.0232	7.0328	6.6e-12	6.52e-11	16.4575
POC5	0.194843	1.78619	7.03249	6.61e-12	6.53e-11	16.4556
RHOXF1	0.243035	0.467842	7.03055	6.7e-12	6.61e-11	16.4433
FBXL4	-0.304931	2.34241	-7.02966	6.74e-12	6.64e-11	16.4376
[truncated: 17,713 more rows]
